# Supplementary material for: Micro-costing in health and medicine: a critical appraisal
Source: Health Econ Rev. 2021 Jan 6;11:1. doi: 10.1186/s13561-020-00298-5 (PMC7789519; doi:10.1186/s13561-020-00298-5)
Supplement: Supplementary file 1 — Additional file 1. [file 13561_2020_298_MOESM1_ESM.xlsx]

## Sheet: Data Extraction Items
RefID	Title Primary	Authors, Primary	Pub Year	Periodical Full	Abstract	Keywords	Data Source	Volume	Issue	Start Page	Other Pages	Place Of Publication	Language	DOI	Links	Research topic and study questions (text)	Specific disease reported? (Yes/No)	Specific disease (text)	ICD code version used (choose all that apply) (A/B/C/D/NA)	ICD 9 Disease category (choose all that apply) (A-R)	ICD 10 Disease category (choose all that apply) (A-V)	Study intervention(s) (text)	Compator intervention(s) included? (Yes/No)	Specify comparator intervention(s) (text)	Study population - Gender (Females/Males/Both sexes)	Study population - Pregnant women (Yes/No/Both/Not specified) (we decided at 5/14/2015 group confernece call that this column intends to identify Target Population) (We entered No if the study explicitly excluded pregnant wome	Age range of Study Population (Check all that apply) (A-F) (when articles only report mean and SD, we inferred their min and max age range when it seems reasonable to do so)	Race (check all that apply) (A-H) (we decided at 5/14/2015 group confernece call that this column intends to identify Target Population and without assumptions about race if not specified)	If Race = G (Other), specify the race	Detailed racial information if Race = D or E (check all that apply)	Hispanic origin is primary study population (Yes/No/Not specified) (we decided at 5/14/2015 group confernece call that this column intends to identify Target Population and w/o assumptions about ethnicity if not specified)	Vulnerable population (check all that apply) (A-E) (we decided at 5/14/2015 group confernece call that this column intends to identify Target Population)	Low-income population (Yes/No/Not specified) (we decided at 5/14/2015 group confernece call that this column intends to identify Target Population)	Low-education population (Yes/No/Not specified/NA) (we decided at 5/14/2015 group confernece call that this column intends to identify Target Population)	Geographic region of study (check all that apply) (A-I)	Specify the country/jurisdiction of study (text)	Specify US state(s) of study (check all that apply) (A-BE)	If U.S. study, report study population type of insurance (check all that apply) (A-F)	If U.S. study and type of insurance = A, type of private insurance (check all that apply) (A-D)	If U.S. study and type of insurance = B, type of public insurance (check all that apply) (A-E)	If not U.S. study, specify study population type of insurance (text)	Study setting (check all that apply) (A-I)	If study setting = I (other), specify the setting (text)	Study type and design (A-E)	If study design = E (other study design), specify the exact study design (text)	Total sample size reported (Yes/No)	Specific total sample size	Begin year of study period	End year of study period
11047	The value proposition: using a cost improvement map to improve value for patients with nonsyndromic, isolated cleft palate.	Abbott,M. M.;Alkire,B. C.;Meara,J. G.	2011	Plastic & Reconstructive Surgery	BACKGROUND: As health care costs rise exponentially in the United States, increasing emphasis is being placed on measuring value, which incorporates both quality and costs. Although the concept of continuous quality improvement has taken a firm foothold in health care, techniques for measuring and continuously improving costs at the patient or system level are lacking. METHODS: A retrospective, m…	AIM, IM;Airway Management;Cleft Palate/ec [Economics];Cleft Palate/su [Surgery];Costs and Cost Analysis;Enteral Nutrition;Female;Health Care Costs;Humans;Infant;Infant, Newborn;Male;Outcome Assessment (Health Care);Pierre Robin Syndrome/su [Surgery]	Ovid MEDLINE	127	4	1650	1658	United States	English	http://dx.doi.org/10.1097/PRS.0b013e318208d25e	http://sfx.library.yale.edu/sfx_local?sid=OVID:medline&id=pmid:21460672&id=doi:10.1097%2FPRS.0b013e318208d25e&issn=1529-4242&isbn=&volume=127&issue=4&spage=1650&pages=1650-8&date=2011&title=Plastic+%26+Reconstructive+Surgery&atitle=The+value+proposition%3A+using+a+cost+improvement+map+to+improve+value+for+patients+with+nonsyndromic%2C+isolated+cleft+palate.&aulast=Abbott&pid=%3Cauthor%3EAbbott+MM…	Mapped detailed medical costs for patients with nonsyndromic, isolated cleft palate to illustrate the concept of a continuous cost improvement map in a complex, multidisciplinary condition.	Yes	Cleft lip and/or cleft palate	A	N	Q	Cleft palate care	No	NA	Both sexes	No	A; B; C	H	NA	NA	Not specified	C	Not specified	Not specified	A	USA	X	E	D	E	NA	B; C; E	NA	B	NA	Yes	25	2006	2009
11048	A microcosting approach for isolated, unilateral cleft lip care in the first year of life.	Abbott,M. M.;Meara,J. G.	2011	Plastic & Reconstructive Surgery	BACKGROUND: The concept of value-based health care underlies many new improvement initiatives in U.S. health care. To determine value, accurate measures of both outcomes and costs are essential, which may then be compared for the same provider or system over time or between providers, to foster improvement. Although outcomes measurement has received a great deal of attention since the quality mov…	AIM, IM;Cleft Lip/ec [Economics];Cleft Lip/su [Surgery];Costs and Cost Analysis;Female;Hospitalization/ec [Economics];Humans;Infant;Male;Operating Rooms/ec [Economics];Reconstructive Surgical Procedures/ec [Economics];United States	Ovid MEDLINE	127	1	333	339	United States	English	http://dx.doi.org/10.1097/PRS.0b013e3181f95af3	http://sfx.library.yale.edu/sfx_local?sid=OVID:medline&id=pmid:21200227&id=doi:10.1097%2FPRS.0b013e3181f95af3&issn=1529-4242&isbn=&volume=127&issue=1&spage=333&pages=333-9&date=2011&title=Plastic+%26+Reconstructive+Surgery&atitle=A+microcosting+approach+for+isolated%2C+unilateral+cleft+lip+care+in+the+first+year+of+life.&aulast=Abbott&pid=%3Cauthor%3EAbbott+MM%2CMeara+JG%3C%2Fauthor%3E%3CAN%3E212…	Used a basic microcosting methodology to obtain direct medical costs for individuals with isolated, unilateral cleft lip deformity.	Yes	Cleft lip–cleft palate	A	N	Q	Cleft lip care	No	NA	Both sexes	No	A; B	H	NA	NA	Not specified	C	Not specified	Not specified	A	USA	X	E	D	E	NA	B; C; E	NA	B	NA	Yes	12	2006	2008
11057	Costs of hospital-based methadone maintenance treatment in HIV/AIDS control among injecting drug users in Indonesia.	Afriandi,I.;Siregar,A. Y.;Meheus,F.;Hidayat,T.;van der Ven,A.;van Crevel,R.;Baltussen,R.	2010	Health Policy	OBJECTIVE: To assess the cost of hospital-based methadone maintenance treatment (MMT) for injecting drug users (IDUs) in Bandung, Indonesia; to address concerns of financial sustainability at the hospital level and financial accessibility and economic attractiveness at the health care policy level. METHODS: In a 1 year observation period in 2006-2007, MMT service delivery costs were estimated on …	H;Adult;Cost-Benefit Analysis;Female;HIV Seropositivity/ep [Epidemiology];Heroin Dependence/ec [Economics];Heroin Dependence/ep [Epidemiology];Heroin Dependence/rh [Rehabilitation];Hospital Costs;Humans;Indonesia/ep [Epidemiology];Male;Methadone/ec [Economics];Methadone/tu [Therapeutic Use];Models, Economic;Substance Abuse, Intravenous/ec [Economics];Substance Abuse, Intravenous/ep [Epidemiology]…	Ovid MEDLINE	95	1	69	73	Ireland	English	http://dx.doi.org/10.1016/j.healthpol.2009.11.003	http://sfx.library.yale.edu/sfx_local?sid=OVID:medline&id=pmid:20004491&id=doi:10.1016%2Fj.healthpol.2009.11.003&issn=0168-8510&isbn=&volume=95&issue=1&spage=69&pages=69-73&date=2010&title=Health+Policy&atitle=Costs+of+hospital-based+methadone+maintenance+treatment+in+HIV%2FAIDS+control+among+injecting+drug+users+in+Indonesia.&aulast=Afriandi&pid=%3Cauthor%3EAfriandi+I%2CSiregar+AY%2CMeheus+F%2CH…	Assessed the cost of hospital-based methadone maintenance treatment (MMT) for injecting drug users (IDUs) in Bandung, Indonesia.	Yes	Sustance use	D	E	E	Hospital-based methadone maintenance treatment	No	NA	Both sexes	Not specified	D; F	H	NA	NA	Not specified	E	Not specified	Not specified	E	Indonesia	BE	F	D	E	Government	B	NA	B	NA	Yes	129	2006	2007
11060	A prospective audit of cost of sedation, analgesia and neuromuscular blockade in a large British ICU.	Al-Haddad,M.;Hayward,I.;Walsh,T. S.	2004	Anaesthesia	Bottom-up costs of sedative, analgesic and neuromuscular blocking drugs used in the intensive care unit have not been reported. We performed a prospective audit of the cost of these drugs using a bottom-up approach by prospectively recording the daily amount of drugs administered to patients over a 3-month period. Of 172 admissions, complete data were collected for 155 (92%). Propofol and alfenta…	AIM, IM;Adolescent;Adult;Aged;Aged, 80 and over;Alfentanil/ec [Economics];Analgesics/ec [Economics];Drug Costs/sn [Statistics & Numerical Data];Female;Health Services Research/mt [Methods];Hospital Costs/sn [Statistics & Numerical Data];Humans;Hypnotics and Sedatives/ec [Economics];Intensive Care Units/ec [Economics];Length of Stay;Male;Medical Audit;Middle Aged;Neuromuscular Blocking Agents/ec […	Ovid MEDLINE	59	11	1121	1125	England	English		http://sfx.library.yale.edu/sfx_local?sid=OVID:medline&id=pmid:15479323&id=doi:&issn=0003-2409&isbn=&volume=59&issue=11&spage=1121&pages=1121-5&date=2004&title=Anaesthesia&atitle=A+prospective+audit+of+cost+of+sedation%2C+analgesia+and+neuromuscular+blockade+in+a+large+British+ICU.&aulast=Al-Haddad&pid=%3Cauthor%3EAl-Haddad+M%2CHayward+I%2CWalsh+TS%3C%2Fauthor%3E%3CAN%3E15479323%3C%2FAN%3E%3Cdn%3…	Assessed costs of sedative, analgesic and neuromuscular blocking drugs used in the intensive care unit (ICU).	No	NA	NA	S	W	Sedative, analgesic and neuromuscular blocking drugs	No	NA	Both sexes	Not specified	C; D; E	H	NA	NA	Not specified	E	Not specified	Not specified	C	UK	BE	F	D	E	Not specified	E	NA	B	NA	Yes	155	2002	2002
11062	Cost comparison analysis of low-field (0.23 T) MRI- and CT-guided bone biopsies.	Alanen,J.;Keski-Nisula,L.;Blanco-Sequeiros,R.;Tervonen,O.	2004	European radiology	The aim of this study was to analyze and compare the costs of low-field (0.23 T) MRI- and CT-guided bone biopsies. The cost comparison consisted of 18 MRI-guided and 12 CT-guided bone biopsies performed during a 1-year period. The costs and activities of these two methods were analyzed by using activity-based cost accounting (ABC). The costs of MRI-guided bone biopsy (1205 Euro) were 2.55-fold co…	IM;Biopsy, Needle/ec [Economics];Biopsy, Needle/mt [Methods];Bone Diseases/pa [Pathology];Cost Savings;Costs and Cost Analysis;Female;Finland;Humans;Magnetic Resonance Imaging/ec [Economics];Magnetic Resonance Imaging/mt [Methods];Male;Tomography, X-Ray Computed/ec [Economics];Tomography, X-Ray Computed/mt [Methods]	Ovid MEDLINE	14	1	123	128	Germany	English		http://sfx.library.yale.edu/sfx_local?sid=OVID:medline&id=pmid:12827428&id=doi:&issn=0938-7994&isbn=&volume=14&issue=1&spage=123&pages=123-8&date=2004&title=European+Radiology&atitle=Cost+comparison+analysis+of+low-field+%280.23+T%29+MRI-+and+CT-guided+bone+biopsies.&aulast=Alanen&pid=%3Cauthor%3EAlanen+J%2CKeski-Nisula+L%2CBlanco-Sequeiros+R%2CTervonen+O%3C%2Fauthor%3E%3CAN%3E12827428%3C%2FAN%3E…	Analyzed and compared the costs of low-field (0.23 T) MRI- and CT guided bone biopsies.	Yes	Malignancies, benign lesions, infections, and other lesions	D	B; R	B; V	MRI guided bone biopsies	Yes	CT guided bone biopsies	Not specified	Not specified	F	H	NA	NA	Not specified	E	Not specified	Not specified	C	Finland	BE	F	D	E	Not specified	I	Hospital Department of Radiology (unclear regarding inpatient versus outpatient)	B	NA	Yes	30	1997	2000
11063	Costs of plain-film radiography in a partially digitized radiology department. An activity-based cost analysis.	Alanen,J.;Keski-Nisula,L.;Laurila,J.;Suramo,I.;Standertskjold-Nordenstam,C. G.;Brommels,M.	1998	Acta radiologica	PURPOSE: The aim of the study was to analyse the costs of computed radiography (CR) as part of a small picture archiving and communication system (mini-PACS), and to compare these costs with those of conventional analogue radiography using activity-based accounting (ABC). MATERIAL AND METHODS: The study was conducted at the Central Hospital of Vaasa where in 1993 the Radiology Department acquired…	IM;Costs and Cost Analysis;Finland;Humans;Radiography/ec [Economics];Radiology Department, Hospital/ec [Economics];Radiology Information Systems/ec [Economics]	Ovid MEDLINE	39	2	200	207	DENMARK	English		http://sfx.library.yale.edu/sfx_local?sid=OVID:medline&id=pmid:9529455&id=doi:&issn=0284-1851&isbn=&volume=39&issue=2&spage=200&pages=200-7&date=1998&title=Acta+Radiologica&atitle=Costs+of+plain-film+radiography+in+a+partially+digitized+radiology+department.+An+activity-based+cost+analysis.&aulast=Alanen&pid=%3Cauthor%3EAlanen+J%2CKeski-Nisula+L%2CLaurila+J%2CSuramo+I%2CStandertskjold-Nordenstam+…	Analyzed the costs of computed radiography and compared with the costs of conventional analogue radiography.	No	NA	NA	S	W	Computed analogue radiography	Yes	Conventional radiography	Not specified	Not specified	F	H	NA	NA	Not specified	E	Not specified	Not specified	C	Finland	BE	F	D	E	Not specified	I	Hospital Department of Radiology (unclear regarding inpatient versus outpatient)	B	NA	Yes	34140	1994	1994
11068	Attributable hospital cost and antifungal treatment of invasive fungal diseases in high-risk hematology patients: an economic modeling approach.	Ananda-Rajah,M. R.;Cheng,A.;Morrissey,C. O.;Spelman,T.;Dooley,M.;Neville,A. M.;Slavin,M.	2011	Antimicrobial Agents & Chemotherapy	Studies using patient-level data to determine the attributable cost of invasive fungal diseases (IFDs) are few. Using a case-control study with activity-based costing of patients admitted to a quaternary hospital from 2002 to 2007, we determined attributable hospitalization cost (and 12 weeks thereafter), length of stay (LOS), and costly antifungal treatment (C-AT; liposomal amphotericin B, voric…	IM;Adult;Aged;Aged, 80 and over;Amphotericin B/tu [Therapeutic Use];Antifungal Agents/tu [Therapeutic Use];Echinocandins/tu [Therapeutic Use];Female;Hematology;Hospital Costs/sn [Statistics & Numerical Data];Humans;Length of Stay/sn [Statistics & Numerical Data];Male;Middle Aged;Models, Economic;Mycoses/dt [Drug Therapy];Mycoses/ec [Economics];Pyrimidines/tu [Therapeutic Use];Retrospective Studie…	Ovid MEDLINE	55	5	1953	1960	United States	English	http://dx.doi.org/10.1128/AAC.01423-10	http://sfx.library.yale.edu/sfx_local?sid=OVID:medline&id=pmid:21357302&id=doi:10.1128%2FAAC.01423-10&issn=0066-4804&isbn=&volume=55&issue=5&spage=1953&pages=1953-60&date=2011&title=Antimicrobial+Agents+%26+Chemotherapy&atitle=Attributable+hospital+cost+and+antifungal+treatment+of+invasive+fungal+diseases+in+high-risk+hematology+patients%3A+an+economic+modeling+approach.&aulast=Ananda-Rajah&pid=%…	Determined hospitalization costs of invasive fungal diseases (IFDs) in high-risk hematological patients	Yes	Invasive fungal diseases (IFD)	D	A	A	Antifungal treatment	No	NA	Both sexes	Not specified	D; E	H	NA	NA	Not specified	E	Not specified	Not specified	H	Australia	BE	F	D	E	Not specified	E	NA	B	NA	Yes	86	2002	2007
11089	Cost analysis of the combined procedure of cytoreductive surgery and hyperthermic intraperitoneal chemotherapy (HIPEC).	Baratti,D.;Scivales,A.;Balestra,M. R.;Ponzi,P.;Di Stasi,F.;Kusamura,S.;Laterza,B.;Deraco,M.	2010	European Journal of Surgical Oncology	AIM: The aim of the present study was to address the economic cost of the innovative comprehensive approach involving cytoreductive surgery and hyperthermic intraperitoneal chemotherapy (HIPEC) to treat peritoneal surface malignancies, and to compare it with the financial support received by our centre. METHODS: A retrospective economic analysis was carried out on 382 consecutive procedures perfo…	IM;Adult;Aged;Aged, 80 and over;Antineoplastic Combined Chemotherapy Protocols/ad [Administration & Dosage];Antineoplastic Combined Chemotherapy Protocols/ec [Economics];Combined Modality Therapy/ec [Economics];Costs and Cost Analysis;Female;Humans;Hyperthermia, Induced/ec [Economics];Infusions, Parenteral;Insurance, Health, Reimbursement;Male;Middle Aged;Peritoneal Neoplasms/dt [Drug Therapy];Pe…	Ovid MEDLINE	36	5	463	469	England	English	http://dx.doi.org/10.1016/j.ejso.2010.03.005	http://sfx.library.yale.edu/sfx_local?sid=OVID:medline&id=pmid:20363094&id=doi:10.1016%2Fj.ejso.2010.03.005&issn=0748-7983&isbn=&volume=36&issue=5&spage=463&pages=463-9&date=2010&title=European+Journal+of+Surgical+Oncology&atitle=Cost+analysis+of+the+combined+procedure+of+cytoreductive+surgery+and+hyperthermic+intraperitoneal+chemotherapy+%28HIPEC%29.&aulast=Baratti&pid=%3Cauthor%3EBaratti+D%2CSc…	Estimated the economic cost of innovative comprehensive approach involving cytoreductive surgery and hyperthermic intraperitoneal chemotherapy (HIPEC) to treat peritoneal surface malignancies.	Yes	Peritoneal surface malignancy	D	B	B	Combined procedure of cytoreductive surgery and hyperthermic intraperitoneal chemotherapy	No	NA	Both sexes	Not specified	D; E	H	NA	NA	Not specified	E	Not specified	Not specified	C	Italy	BE	F	D	E	Not specified	E	NA	B	NA	Yes	382 procedures (376 patients)	1995	2008
11100	Cost-effectiveness of percent free PSA for prostate cancer detection in men with a total PSA of 4-10 ng/ml.	Bermudez-Tamayo,C.;Martin Martin,J. J.;Gonzalez Mdel,P.;Perez Romero,C.	2007	Urologia internationalis	OBJECTIVE: To assess the cost-effectiveness of two diagnostic strategies for prostate cancer in men with prostate-specific antigen (PSA) levels of 4-10 ng/ml and normal digital rectal examination (DRE). DESIGN: Cost-effectiveness analysis was performed using a decision tree model. Data collection and a systematic review of patients at the Urology Department (Carlos Haya Hospital) were made. 101 p…	IM;Aged;Biopsy, Needle;Cohort Studies;Cost-Benefit Analysis;Digital Rectal Examination/ec [Economics];Digital Rectal Examination/mt [Methods];Humans;Male;Mass Screening/ec [Economics];Mass Screening/mt [Methods];Middle Aged;Prostate-Specific Antigen/bl [Blood];Prostate-Specific Antigen/ec [Economics];Prostatic Neoplasms/di [Diagnosis];Prostatic Neoplasms/ec [Economics];Reference Values;Sensitivit…	Ovid MEDLINE	79	4	336	344	Switzerland	English		http://sfx.library.yale.edu/sfx_local?sid=OVID:medline&id=pmid:18025853&id=doi:&issn=0042-1138&isbn=&volume=79&issue=4&spage=336&pages=336-44&date=2007&title=Urologia+Internationalis&atitle=Cost-effectiveness+of+percent+free+PSA+for+prostate+cancer+detection+in+men+with+a+total+PSA+of+4-10+ng%2Fml.&aulast=Bermudez-Tamayo&pid=%3Cauthor%3EBermudez-Tamayo+C%2CMartin+Martin+JJ%2CGonzalez+Mdel+P%2CPer…	Assessed the cost-effectiveness of two diagnostic strategies for prostate cancer.	Yes	Prostate cancer	D	B	B	Percent free PSA testing followed by transrectal ultrasound-guided prostate biopsy (TRUS-Bx)	Yes	Transrectal ultrasound-guided prostate biopsy (TRUS-Bx)	Males	No	D; E	H	NA	NA	Not specified	E	Not specified	Not specified	C	Spain	BE	F	D	E	Not specified	B	NA	C	NA	Yes	101	2001	2001
11102	Cost of laparoscopy and laparotomy in the surgical treatment of colorectal cancer.	Berto,P.;Lopatriello,S.;Aiello,A.;Corcione,F.;Spinoglio,G.;Trapani,V.;Melotti,G.	2012	Surgical endoscopy	BACKGROUND: The comparative costs of laparoscopy and laparotomy in surgical resection of colorectal cancer, especially of the hospital provider, have not yet been assessed in the perspective of the Italian National Healthcare System. This paper aims to fill this gap by providing economic information on this research topic of growing relevance at a time of reduced healthcare budgets. METHODS: Thre…	IM;Aged;Analysis of Variance;Colonic Neoplasms/ec [Economics];Colonic Neoplasms/su [Surgery];Costs and Cost Analysis;Female;Humans;Laparoscopy/ec [Economics];Laparotomy/ec [Economics];Male;Rectal Neoplasms/ec [Economics];Rectal Neoplasms/su [Surgery];Retrospective Studies	Ovid MEDLINE	26	5	1444	1453	Germany	English	http://dx.doi.org/10.1007/s00464-011-2053-y	http://sfx.library.yale.edu/sfx_local?sid=OVID:medline&id=pmid:22179444&id=doi:10.1007%2Fs00464-011-2053-y&issn=0930-2794&isbn=&volume=26&issue=5&spage=1444&pages=1444-53&date=2012&title=Surgical+Endoscopy&atitle=Cost+of+laparoscopy+and+laparotomy+in+the+surgical+treatment+of+colorectal+cancer.&aulast=Berto&pid=%3Cauthor%3EBerto+P%2CLopatriello+S%2CAiello+A%2CCorcione+F%2CSpinoglio+G%2CTrapani+V%…	Compared costs of laparoscopy and laparotomy in surgical resection of colorectal cancer	Yes	Colorectal cancer	D	B	B	Laparoscopy	Yes	Laparotomy	Both sexes	Not specified	D; E; F	H	NA	NA	Not specified	E	Not specified	Not specified	C	Italy	BE	F	D	E	Not specified	E	NA	B	NA	Yes	90	2009	2009
11107	The cost of changing physical activity behaviour: evidence from a "physical activity pathway" in the primary care setting.	Boehler,C. E.;Milton,K. E.;Bull,F. C.;Fox-Rushby,J. A.	2011	BMC Public Health	BACKGROUND: The 'Physical Activity Care Pathway' (a Pilot for the 'Let's Get Moving' policy) is a systematic approach to integrating physical activity promotion into the primary care setting. It combines several methods reported to support behavioural change, including brief interventions, motivational interviewing, goal setting, providing written resources, and follow-up support. This paper comp…	IM;Adolescent;Adult;Aged;Costs and Cost Analysis;Female;Great Britain;Health Promotion/og [Organization & Administration];Humans;Male;Middle Aged;Motor Activity;Primary Health Care;Questionnaires;Risk Reduction Behavior;Young Adult	Ovid MEDLINE	11		370		England	English	http://dx.doi.org/10.1186/1471-2458-11-370	http://sfx.library.yale.edu/sfx_local?sid=OVID:medline&id=pmid:21605400&id=doi:10.1186%2F1471-2458-11-370&issn=1471-2458&isbn=&volume=11&issue=1&spage=370&pages=370&date=2011&title=BMC+Public+Health&atitle=The+cost+of+changing+physical+activity+behaviour%3A+evidence+from+a+%22physical+activity+pathway%22+in+the+primary+care+setting.&aulast=Boehler&pid=%3Cauthor%3EBoehler+CE%2CMilton+KE%2CBull+FC%…	Compared cost of implementing ‘Physical Activity Care Pathway’ (PACP) intervention using two different recruitment strategies.	No	NA	NA	S	W	Opportunistic recruitment	Yes	Disease register recruitment	Not specified but implied both sexes	Not specified	C; D; E	H	NA	NA	Not specified	E	Not specified	Not specified	C	UK	BE	F	D	E	UK National Health Service	I	Primary care setting	B	NA	Yes	411	2008	2008
11108	Added value of bleach sedimentation microscopy for diagnosis of tuberculosis: a cost-effectiveness study.	Bonnet,M.;Tajahmady,A.;Hepple,P.;Ramsay,A.;Githui,W.;Gagdnidze,L.;Guerin,P. J.;Varaine,F.	2010	International Journal of Tuberculosis & Lung Disease	SETTING: Bleach sedimentation is a method used to increase the diagnostic yield of sputum microscopy for countries with a high prevalence of human immunodeficiency virus (HIV) infection and limited resources. OBJECTIVES: To compare the relative cost-effectiveness of different microscopy approaches in diagnosing tuberculosis (TB) in Kenya. METHODS: An analytical decision tree model including cost …	IM;Centrifugation;Cost-Benefit Analysis;Decision Trees;Humans;Kenya/ep [Epidemiology];Microscopy/ec [Economics];Microscopy/mt [Methods];Sodium Hypochlorite/ch [Chemistry];Sputum/mi [Microbiology];Time Factors;Tuberculosis, Pulmonary/di [Diagnosis];Tuberculosis, Pulmonary/ep [Epidemiology]	Ovid MEDLINE	14	5	571	577	France	English		http://sfx.library.yale.edu/sfx_local?sid=OVID:medline&id=pmid:20392349&id=doi:&issn=1027-3719&isbn=&volume=14&issue=5&spage=571&pages=571-7&date=2010&title=International+Journal+of+Tuberculosis+%26+Lung+Disease&atitle=Added+value+of+bleach+sedimentation+microscopy+for+diagnosis+of+tuberculosis%3A+a+cost-effectiveness+study.&aulast=Bonnet&pid=%3Cauthor%3EBonnet+M%2CTajahmady+A%2CHepple+P%2CRamsay…	Compared the relative cost-effectiveness of different microscopy approaches in diagnosing tuberculosis (TB) in Kenya	Yes	Tuberculosis	D	A	A	Different combinations of direct and overnight bleach sedimentation microscopy	Yes	Different combinations of direct and overnight bleach sedimentation microscopy	Not specified	Not specified	F	H	NA	NA	Not specified	E	Not specified	Not specified	F	Kenya	BE	F	D	E	Not specified	I	"urban health clinic"	B	NA	Yes	644	Not specified	Not specified
11110	Quick diagnosis units: avoiding referrals from primary care to the ED and hospitalizations.	Bosch,X.;Jordan,A.;Lopez-Soto,A.	2013	American Journal of Emergency Medicine	PURPOSE: The aim of the present study was to determine whether quick diagnosis units (QDUs) can safely and efficiently avoid emergency department (ED) visits and hospitalizations. PATIENTS AND METHODS: We included a prospective cohort of 4170 consecutive patients and a retrospective cohort of 3030 hospitalized patients. Medical records of hospitalized patients were reviewed to determine whether p…	IM;Chi-Square Distribution;Emergency Service, Hospital/ec [Economics];Emergency Service, Hospital/ut [Utilization];Female;Hospital Costs;Hospital Units/ec [Economics];Hospital Units/og [Organization & Administration];Hospitalization/ec [Economics];Hospitalization/sn [Statistics & Numerical Data];Humans;Longitudinal Studies;Male;Middle Aged;Primary Health Care;Prospective Studies;Questionnaires;Re…	Ovid MEDLINE	31	1	114	123	United States	English	http://dx.doi.org/10.1016/j.ajem.2012.06.013	http://sfx.library.yale.edu/sfx_local?sid=OVID:medline&id=pmid:22980360&id=doi:10.1016%2Fj.ajem.2012.06.013&issn=0735-6757&isbn=&volume=31&issue=1&spage=114&pages=114-23&date=2013&title=American+Journal+of+Emergency+Medicine&atitle=Quick+diagnosis+units%3A+avoiding+referrals+from+primary+care+to+the+ED+and+hospitalizations.&aulast=Bosch&pid=%3Cauthor%3EBosch+X%2CJordan+A%2CLopez-Soto+A%3C%2Fautho…	Determined whether quick diagnosis units (QDUs) can safely and efficiently avoid emergency department (ED) visits and hospitalizations	No	NA	NA	S	W	Quick diagnosis unit (QDU)	Yes	Conventional hospitalization	Both sexes	Not specified	D; E; F	H	NA	NA	Not specified	E	Not specified	Not specified	C	Spain	BE	F	D	E	Spanish National Health Service	B; C; E	NA	B	NA	Yes	7200	2007	2012
11111	Comparison of quick diagnosis units and conventional hospitalization for the diagnosis of cancer in Spain: a descriptive cohort study.	Bosch,X.;Moreno,P.;Rios,M.;Jordan,A.;Lopez-Soto,A.	2012	Oncology	OBJECTIVE: Quick diagnosis units (QDUs) in Spain provide patients with severe disease who would normally require hospitalization with the prompt and effective diagnosis they deserve. We compared the value and cost of a QDU and of conventional hospitalization in assessing patients with cancer. METHODS: In a descriptive cohort study, 169 patients with a final diagnosis of cancer were prospectively …	IM;Adult;Aged;Cohort Studies;Female;Hospital Costs;Hospitalization/ec [Economics];Hospitals, Public/ec [Economics];Humans;Male;Middle Aged;Neoplasms/di [Diagnosis];Neoplasms/ec [Economics];Outpatient Clinics, Hospital/ec [Economics];Patient Satisfaction;Prospective Studies;Retrospective Studies;Spain	Ovid MEDLINE	83	5	283	291	Switzerland	English	http://dx.doi.org/10.1159/000341658	http://sfx.library.yale.edu/sfx_local?sid=OVID:medline&id=pmid:22964843&id=doi:10.1159%2F000341658&issn=0030-2414&isbn=&volume=83&issue=5&spage=283&pages=283-91&date=2012&title=Oncology&atitle=Comparison+of+quick+diagnosis+units+and+conventional+hospitalization+for+the+diagnosis+of+cancer+in+Spain%3A+a+descriptive+cohort+study.&aulast=Bosch&pid=%3Cauthor%3EBosch+X%2CMoreno+P%2CRios+M%2CJordan+A%2…	Compared value and cost of quick diagnosis units (QDUs) and conventional hospitalization in assessing patients with cancer.	Yes	Cancer	D	B	B	Quick diagnosis unit (QDU)	Yes	Conventional hospitalization	Both sexes	Not specified	D; E; F	H	NA	NA	Not specified	E	Not specified	Not specified	C	Spain	BE	F	D	E	Spanish National Health Service	B; C; E	NA	B	NA	Yes	202	2008	2010
11114	Hospital economic impact of an outbreak of Pseudomonas aeruginosa infections.	Bou,R.;Lorente,L.;Aguilar,A.;Perpinan,J.;Ramos,P.;Peris,M.;Gonzalez,D.	2009	Journal of Hospital Infection	A total of 67 patients involved in an outbreak of Pseudomonas aeruginosa in the intensive care unit (ICU) were retrospectively followed to determine whether case patients experienced differences in cost, length of stay and survival rates when compared with non-affected patients. The method of microcosting, a technique that involves detailed identification and measurement of all care items and ser…	IM;Adult;Aged;Aged, 80 and over;Cohort Studies;Cross Infection/ec [Economics];Cross Infection/ep [Epidemiology];Disease Outbreaks/ec [Economics];Female;Health Care Costs;Humans;Intensive Care Units/ec [Economics];Length of Stay;Male;Middle Aged;Pseudomonas Infections/ec [Economics];Pseudomonas Infections/ep [Epidemiology];Spain/ep [Epidemiology]	Ovid MEDLINE	71	2	138	142	England	English	http://dx.doi.org/10.1016/j.jhin.2008.07.018	http://sfx.library.yale.edu/sfx_local?sid=OVID:medline&id=pmid:18799237&id=doi:10.1016%2Fj.jhin.2008.07.018&issn=0195-6701&isbn=&volume=71&issue=2&spage=138&pages=138-42&date=2009&title=Journal+of+Hospital+Infection&atitle=Hospital+economic+impact+of+an+outbreak+of+Pseudomonas+aeruginosa+infections.&aulast=Bou&pid=%3Cauthor%3EBou+R%2CLorente+L%2CAguilar+A%2CPerpinan+J%2CRamos+P%2CPeris+M%2CGonzal…	Compared cost, length of stay and survival rates between patients with Pseudomonas aeruginosa in the intensive care unit (ICU) and non-affected patients.	Yes	Pseudomonas aeruginosa	D	A	A	Treatment of pseudomonas aeruginosa in the intensive care unit (ICU)	No	NA	Both sexes	Not specified	D; E	H	NA	NA	Not specified	E	Not specified	Not specified	C	Spain	BE	F	D	E	Not specified	E	NA	B	NA	Yes	67	2003	2003
11119	The effect of payer type on orthopaedic practice expenses.	Brinker,M. R.;O'Connor,D. P.;Woods,G. W.;Pierce,P.;Peck,B.	2002	Journal of Bone & Joint Surgery - American Volume	BACKGROUND: Orthopaedic practice expenses are the costs associated with providing treatment that are incurred by a physician's practice. Certain payer types are thought to increase orthopaedic practice expenses by increasing paperwork and other administrative activities. Our study investigated the hypothesis that orthopaedic practice expenses would vary significantly by payer type. METHODS: With …	AIM, IM;Adult;Aged;Athletic Injuries/di [Diagnosis];Athletic Injuries/ec [Economics];Athletic Injuries/th [Therapy];Cohort Studies;Cost of Illness;Cost-Benefit Analysis;Fees, Medical;Female;Health Care Costs;Health Maintenance Organizations/ec [Economics];Humans;Linear Models;Male;Medicare/ec [Economics];Middle Aged;Orthopedics/ec [Economics];Practice Management, Medical/ec [Economics];Preferred …	Ovid MEDLINE	84-A	10	1816	1822	United States	English		http://sfx.library.yale.edu/sfx_local?sid=OVID:medline&id=pmid:12377913&id=doi:&issn=0021-9355&isbn=&volume=84-A&issue=10&spage=1816&pages=1816-22&date=2002&title=Journal+of+Bone+%26+Joint+Surgery+-+American+Volume&atitle=The+effect+of+payer+type+on+orthopaedic+practice+expenses.&aulast=Brinker&pid=%3Cauthor%3EBrinker+MR%2CO%27Connor+DP%2CWoods+GW%2CPierce+P%2CPeck+B%3C%2Fauthor%3E%3CAN%3E1237791…	Investigated the hypothesis that orthopaedic practice expenses would vary significantly by payer type.	Yes	Sports-related disorders of the knee	D	M	M	Treatment of sports-related knee condition	No	NA	Both sexes	Not specified	F	H	NA	NA	Not specified	E	Not specified	Not specified	A	USA	AV	A; B; C; D	C	A	NA	A	NA	B	NA	Yes	518	2000	2000
11139	Micro-costing in public health economics: steps towards a standardized framework, using the incredible years toddler parenting program as a worked example.	Charles,J. M.;Edwards,R. T.;Bywater,T.;Hutchings,J.	2013	Prevention Science	Complex interventions, such as parenting programs, are rarely evaluated from a public sector, multi-agency perspective. An exception is the Incredible Years (IY) Basic Parenting Program; which has a growing clinical and cost-effectiveness evidence base for preventing or reducing children's conduct problems. The aim of this paper was to provide a micro-costing framework for use by future researche…	IM;Child, Preschool;Costs and Cost Analysis;Humans;Infant;Parents/ed [Education];Preventive Health Services/ec [Economics];Public Health	Ovid MEDLINE	14	4	377	389	United States	English	http://dx.doi.org/10.1007/s11121-012-0302-5	http://sfx.library.yale.edu/sfx_local?sid=OVID:medline&id=pmid:23306596&id=doi:10.1007%2Fs11121-012-0302-5&issn=1389-4986&isbn=&volume=14&issue=4&spage=377&pages=377-89&date=2013&title=Prevention+Science&atitle=Micro-costing+in+public+health+economics%3A+steps+towards+a+standardized+framework%2C+using+the+incredible+years+toddler+parenting+program+as+a+worked+example.&aulast=Charles&pid=%3Cauthor…	Provided a micro-costing framework for use by future researchers, by micro-costing the 12-session incredible years (IY) Toddler Parenting Program from a public sector, multiagency perspective.	Yes	Behavioral problems including conduct disorder	D	E	E	IY toddler parenting program	No	NA	Both sexes	Not specified	F	H	NA	NA	Not specified	E	Yes	Not specified	C	UK	BE	F	D	E	Not specified	G	NA	B	NA	Yes	89	2009	2012
11146	The impact of using different costing methods on the results of an economic evaluation of cardiac care: microcosting vs gross-costing approaches.	Clement Nee Shrive,F. M.;Ghali,W. A.;Donaldson,C.;Manns,B. J.	2009	Health Economics	BACKGROUND: Published guidelines on the conduct of economic evaluations provide little guidance regarding the use and potential bias of the different costing methods. OBJECTIVES: Using microcosting and two gross-costing methods, we (1) compared the cost estimates within and across subjects, and (2) determined the impact on the results of an economic evaluation. METHODS: Microcosting estimates wer…	IM;Aged;Alberta;Bias (Epidemiology);Cardiovascular Diseases/dt [Drug Therapy];Cardiovascular Diseases/ec [Economics];Cardiovascular Diseases/su [Surgery];Costs and Cost Analysis/mt [Methods];Diagnosis-Related Groups/ec [Economics];Hospitalization;Humans;Middle Aged;Quality-Adjusted Life Years	Ovid MEDLINE	18	4	377	388	England	English	http://dx.doi.org/10.1002/hec.1363	http://sfx.library.yale.edu/sfx_local?sid=OVID:medline&id=pmid:18615835&id=doi:10.1002%2Fhec.1363&issn=1057-9230&isbn=&volume=18&issue=4&spage=377&pages=377-88&date=2009&title=Health+Economics&atitle=The+impact+of+using+different+costing+methods+on+the+results+of+an+economic+evaluation+of+cardiac+care%3A+microcosting+vs+gross-costing+approaches.&aulast=Clement+Nee+Shrive&pid=%3Cauthor%3EClement+N…	Compared microcosting and two gross-costing methods for for an economic evaluation of cardia care.	Yes	Coronary heart disease	D	G	I	Percutaneous coronary intervention (PCI) with a drug-eluting stent	Yes	PCI with a bare metal stent	Not specified but implied both sexes	Not specified	D; E; F	H	NA	NA	Not specified	E	Not specified	Not specified	B	Canada	BE	F	D	E	Not specified	E	NA	B; C	NA	Yes	636	1995	2001
11152	Cost-effectiveness analysis of motivational interviewing with feedback to reduce drinking among a sample of college students.	Cowell,A. J.;Brown,J. M.;Mills,M. J.;Bender,R. H.;Wedehase,B. J.	2012	Journal of Studies on Alcohol & Drugs	OBJECTIVE: This study evaluated the costs and cost-effectiveness of combining motivational interviewing with feedback to address heavy drinking among university freshmen. METHOD: Microcosting methods were used in a prospective cost and cost-effectiveness study of a randomized trial of assessment only (AO), motivational interviewing (MI), feedback only (FB), and motivational interviewing with feed…	IM;Adult;Alcohol Drinking/ec [Economics];Alcohol Drinking/pc [Prevention & Control];Alcohol Drinking/px [Psychology];Cost-Benefit Analysis/ec [Economics];Cost-Benefit Analysis/mt [Methods];Cost-Benefit Analysis/sn [Statistics & Numerical Data];Feedback, Psychological;Female;Health Care Costs/sn [Statistics & Numerical Data];Humans;Interview, Psychological/mt [Methods];Male;Motivation;Southeastern…	Ovid MEDLINE	73	2	226	237	United States	English		http://sfx.library.yale.edu/sfx_local?sid=OVID:medline&id=pmid:22333330&id=doi:&issn=1937-1888&isbn=&volume=73&issue=2&spage=226&pages=226-37&date=2012&title=Journal+of+Studies+on+Alcohol+%26+Drugs&atitle=Cost-effectiveness+analysis+of+motivational+interviewing+with+feedback+to+reduce+drinking+among+a+sample+of+college+students.&aulast=Cowell&pid=%3Cauthor%3ECowell+AJ%2CBrown+JM%2CMills+MJ%2CBend…	Evaluated the costs and cost effectiveness of combining motivational interviewing with feedback to address heavy drinking among university freshmen.	Yes	Heavy drinking	D	E	E	Motivational interviewing with feedback (MIFB)	Yes	Assessment only (AO); Motivational interviewing (MI); feedback only (FB)	Both sexes	Not specified	F	A; H	NA	NA	Not specified	E	Not specified	No	A	USA	Not specified	E	D	E	NA	I	University	A	NA	Yes	656	2005	2009
11163	A microcosting analysis of zoledronic acid and pamidronate therapy in patients with metastatic bone disease.	DesHarnais Castel,L.;Bajwa,K.;Markle,J. P.;Timbie,J. W.;Zacker,C.;Schulman,K. A.	2001	Supportive Care in Cancer	Our goal was to calculate resource use associated with administration of zoledronic acid, compared with pamidronate, as palliative care for patients with metastatic bone lesions. We conducted a time-and-motion study of therapy administration at each of three outpatient chemotherapy infusion sites participating in clinical trials of zoledronic acid and pamidronate. We developed a data-collection i…	IM;Antineoplastic Agents/ec [Economics];Antineoplastic Agents/tu [Therapeutic Use];Bone Neoplasms/dt [Drug Therapy];Bone Neoplasms/sc [Secondary];Costs and Cost Analysis;Diphosphonates/ec [Economics];Diphosphonates/tu [Therapeutic Use];Economics, Pharmaceutical;Humans;Imidazoles/ec [Economics];Imidazoles/tu [Therapeutic Use];Palliative Care/ec [Economics];Time and Motion Studies	Ovid MEDLINE	9	7	545	551	Germany	English		http://sfx.library.yale.edu/sfx_local?sid=OVID:medline&id=pmid:11680835&id=doi:&issn=0941-4355&isbn=&volume=9&issue=7&spage=545&pages=545-51&date=2001&title=Supportive+Care+in+Cancer&atitle=A+microcosting+analysis+of+zoledronic+acid+and+pamidronate+therapy+in+patients+with+metastatic+bone+disease.&aulast=DesHarnais+Castel&pid=%3Cauthor%3EDesHarnais+Castel+L%2CBajwa+K%2CMarkle+JP%2CTimbie+JW%2CZac…	Calculated resource use associated with administration of zoledronic acid, compared with pamidronate, as palliative care for patients with metastatic bone lesions.	Yes	Metastatic bone disease	D	B	B	Administration of zoledronic acid	Yes	Administration of pamidronate	Not specified	Not specified	F	H	NA	NA	Not specified	E	Not specified	Not specified	A	USA	K; Q; AO	B	D	A	NA	I	"outpatient chemotherapy infusion sites"	B; C	NA	Yes	6	Not specified	Not specified
11167	Cost-effectiveness analysis of weekday and weeknight or weekend shifts for assessment of appendicitis.	Doria,A. S.;Amernic,H.;Dick,P.;Babyn,P.;Chait,P.;Langer,J.;Coyte,P. C.;Ungar,W. J.	2005	Pediatric radiology	BACKGROUND: Assessment of appendicitis during a weeknight or weekend shift (after-hours period, AHP) might be more costly and less effective than its assessment on a weekday shift (standard hours period, SHP) because of increased costs (staff premium fees) and perforation risk (longer delays and less experience of fellows). OBJECTIVES: The objectives were to compare the costs and effectiveness of…	IM;Adolescent;After-Hours Care/ec [Economics];Appendicitis/ec [Economics];Appendicitis/pa [Pathology];Appendicitis/ra [Radiography];Appendicitis/us [Ultrasonography];Canada;Child;Child, Preschool;Circadian Rhythm;Cost-Benefit Analysis;Fee-for-Service Plans/ec [Economics];Female;Humans;Infant;Length of Stay/ec [Economics];Male;Retrospective Studies;Sensitivity and Specificity;Severity of Illness I…	Ovid MEDLINE	35	12	1186	1195	Germany	English		http://sfx.library.yale.edu/sfx_local?sid=OVID:medline&id=pmid:16163503&id=doi:&issn=0301-0449&isbn=&volume=35&issue=12&spage=1186&pages=1186-95&date=2005&title=Pediatric+Radiology&atitle=Cost-effectiveness+analysis+of+weekday+and+weeknight+or+weekend+shifts+for+assessment+of+appendicitis.&aulast=Doria&pid=%3Cauthor%3EDoria+AS%2CAmernic+H%2CDick+P%2CBabyn+P%2CChait+P%2CLanger+J%2CCoyte+PC%2CUngar…	Compared the costs and effectiveness of assessing children with suspected appendicitis who required a laparotomy and had US or CT after-hours with those of assessing children during standard hours, and to evaluate the importance of diagnostic imaging (DI) within the overall costs.	Yes	Appendicitis	D	I	K	Assessment of apendicitis during a weeknight or weekend shifts	Yes	Assessment of apendicitis during a weekday shift	Both sexes	No	C	H	NA	NA	Not specified	C	Not specified	Not specified	B	Canada	BE	F	D	E	Ontario Health Insurance Plan	C	NA	B	NA	Yes	76	2001	2002
11174	A new method of accurately identifying costs of individual patients in intensive care: the initial results.	Edbrooke,D. L.;Stevens,V. G.;Hibbert,C. L.;Mann,A. J.;Wilson,A. J.	1997	Intensive care medicine	OBJECTIVES: To analyse the patient-related and non-patient-related costs of intensive care using an activity-based costing methodology. DESIGN: A retrospective cost analysis of 68 patients admitted sequentially over a 10-week period. SETTING: The Adult General Intensive Care Unit of the Royal Hallamshire Hospital, Sheffield. RESULTS: The results showed large variations in the costs obtained for i…	IM;APACHE;Adolescent;Adult;Aged;Aged, 80 and over;Cost-Benefit Analysis;Critical Care/ec [Economics];England;Female;Health Services Research;Hospital Costs;Hospitals, Teaching;Humans;Intensive Care Units/ec [Economics];Length of Stay;Male;Middle Aged;Retrospective Studies	Ovid MEDLINE	23	6	645	650	UNITED STATES	English		http://sfx.library.yale.edu/sfx_local?sid=OVID:medline&id=pmid:9255644&id=doi:&issn=0342-4642&isbn=&volume=23&issue=6&spage=645&pages=645-50&date=1997&title=Intensive+Care+Medicine&atitle=A+new+method+of+accurately+identifying+costs+of+individual+patients+in+intensive+care%3A+the+initial+results.&aulast=Edbrooke&pid=%3Cauthor%3EEdbrooke+DL%2CStevens+VG%2CHibbert+CL%2CMann+AJ%2CWilson+AJ%3C%2Fauth…	Analysed the patient-related and non-patient-related costs of intensive care using an activity-based costing methodology.	No	NA	NA	S	W	Care at ICU	No	NA	Not specified but implied both sexes	Not specified	C; D; E	H	NA	NA	Not specified	E	Not specified	Not specified	C	UK	BE	F	D	E	Not specified	E	NA	B	NA	Yes	68	1995	1995
11182	Cost-of-illness study of patients subjected to cardiac rhythm management devices implantation: results from a single tertiary centre.	Fanourgiakis,J.;Simantirakis,E.;Maniadakis,N.;Kourlaba,G.;Kanoupakis,E.;Chrysostomakis,S.;Vardas,P.	2013	Europace	AIMS: The aim of the present study is to estimate the procedure (implantation) cost, the total hospitalization cost and annual follow-up cost, in patients subjected to pacemaker (PM) and implantable cardioverter-defibrillator (ICD) implantation. METHODS AND RESULTS: A single-center, prospective, cost-of-illness study was conducted between August 2008 and July 2009. In total, 464 consecutive patie…	IM;Absenteeism;Aged;Aged, 80 and over;Ambulatory Care/ec [Economics];Arrhythmias, Cardiac/ec [Economics];Arrhythmias, Cardiac/th [Therapy];Cardiac Pacing, Artificial/ec [Economics];Chi-Square Distribution;Continuity of Patient Care/ec [Economics];Cost Savings;Cost of Illness;Cost-Benefit Analysis;Defibrillators, Implantable/ec [Economics];Diagnostic Imaging/ec [Economics];Drug Costs;Electric Coun…	Ovid MEDLINE	15	3	366	375	England	English	http://dx.doi.org/10.1093/europace/eus363	http://sfx.library.yale.edu/sfx_local?sid=OVID:medline&id=pmid:23148117&id=doi:10.1093%2Feuropace%2Feus363&issn=1099-5129&isbn=&volume=15&issue=3&spage=366&pages=366-75&date=2013&title=Europace&atitle=Cost-of-illness+study+of+patients+subjected+to+cardiac+rhythm+management+devices+implantation%3A+results+from+a+single+tertiary+centre.&aulast=Fanourgiakis&pid=%3Cauthor%3EFanourgiakis+J%2CSimantira…	Estimated the procedure (implantation) cost, the total hospitalization cost and annual follow-up cost, in patients subjected to pacemaker (PM) and implantable cardioverter-defibrillator (ICD) implantation	Yes	Cardiac arrhythmias	D	G	I	Cardiac rhythm management devices (CRMD) (including pace maker and iImplantable cardioverter-defibrillator (ICD) implantation)	No	NA	Both sexes	Not specified	D; E; F	H	NA	NA	Not specified	E	Not specified	No	C	Greece	BE	F	D	E	Not specified	E	NA	B	NA	Yes	464	2008	2009
11197	Tubal sterilization by laparoscopy or hysteroscopy: which is the most cost-effective procedure?.	Franchini,M.;Cianferoni,L.;Lippi,G.;Calonaci,F.;Calzolari,S.;Mazzini,M.;Florio,P.	2009	Fertility & Sterility	By using the activity-based cost/management (ABC/M) system we computed and compared costs needed for laparoscopic tubal sterilization (LTS) and Essure hysteroscopic tubal occlusion (EHTO). We found that total health costs related to consultation and presurgery did not differ between LTS and EHTO; EHTO has low recovery unit costs but is more costly for the operating theater, mainly due to Essure m…	IM;Cost-Benefit Analysis;Female;Health Care Costs/sn [Statistics & Numerical Data];Humans;Hysteroscopy/ec [Economics];Italy;Laparoscopy/ec [Economics];Postoperative Care/ec [Economics];Preoperative Care/ec [Economics];Referral and Consultation/ec [Economics];Retrospective Studies;Sterilization, Tubal/ec [Economics];Sterilization, Tubal/mt [Methods]	Ovid MEDLINE	91	4 Suppl	1499	1502	United States	English	http://dx.doi.org/10.1016/j.fertnstert.2008.08.027	http://sfx.library.yale.edu/sfx_local?sid=OVID:medline&id=pmid:18930457&id=doi:10.1016%2Fj.fertnstert.2008.08.027&issn=0015-0282&isbn=&volume=91&issue=4&spage=1499&pages=1499-502&date=2009&title=Fertility+%26+Sterility&atitle=Tubal+sterilization+by+laparoscopy+or+hysteroscopy%3A+which+is+the+most+cost-effective+procedure%3F.&aulast=Franchini&pid=%3Cauthor%3EFranchini+M%2CCianferoni+L%2CLippi+G%2C…	Computed and compared costs needed for laparoscopic tubal sterilization (LTS) and Essure hysteroscopic tubal occlusion (EHTO)	Yes	Pregnancy prevention	D	T	U	Hysteroscopy	Yes	Laparoscopy	Females	No	E	H	NA	NA	Not specified	E	Not specified	Not specified	C	Italy	BE	F	D	E	Not specified	B; E	NA	B	NA	Yes	49	2005	2007
11218	Conventional radiography, rapid MR imaging, and conventional MR imaging for low back pain: activity-based costs and reimbursement.	Gray,D. T.;Hollingworth,W.;Blackmore,C. C.;Alotis,M. A.;Martin,B. I.;Sullivan,S. D.;Deyo,R. A.;Jarvik,J. G.	2003	Radiology	PURPOSE: To incorporate personnel and equipment use time in an activity-based cost comparison of conventional radiography and conventional and rapid magnetic resonance (MR) imaging for low back pain (LBP). MATERIALS AND METHODS: At each of four Seattle Lumbar Imaging Project (SLIP) sites, patients were randomized to undergo conventional radiography or rapid MR imaging of the lumbar spine. For sam…	AIM, IM;Cost-Benefit Analysis;Costs and Cost Analysis;Female;Hospital Costs;Humans;Low Back Pain/di [Diagnosis];Low Back Pain/ec [Economics];Low Back Pain/ra [Radiography];Lumbar Vertebrae/ra [Radiography];Magnetic Resonance Imaging/ec [Economics];Male;Medicare/ec [Economics];Reimbursement Mechanisms;Time Factors	Ovid MEDLINE	227	3	669	680	United States	English		http://sfx.library.yale.edu/sfx_local?sid=OVID:medline&id=pmid:12773674&id=doi:&issn=0033-8419&isbn=&volume=227&issue=3&spage=669&pages=669-80&date=2003&title=Radiology&atitle=Conventional+radiography%2C+rapid+MR+imaging%2C+and+conventional+MR+imaging+for+low+back+pain%3A+activity-based+costs+and+reimbursement.&aulast=Gray&pid=%3Cauthor%3EGray+DT%2CHollingworth+W%2CBlackmore+CC%2CAlotis+MA%2CMart…	Compared costs of conventional radiography and conventional and rapid magnetic resonance (MR) imaging for low back pain (LBP).	Yes	Low back pain	D	M	M	Rapid magnetic resonance (MR) imaging	Yes	Conventional radiography; conventional MR imaging	Both sexes	No	D; E	A; H	NA	NA	Not specified	E	Not specified	Not specified	A	USA	BA	E	D	E	NA	B	NA	A; B	NA	Yes	88	1998	2000
11225	Real-world economic burden of venous thromboembolism and antithrombotic prophylaxis in medical inpatients.	Gussoni,G.;Foglia,E.;Frasson,S.;Casartelli,L.;Campanini,M.;Bonfanti,M.;Colombo,F.;Porazzi,E.;Ageno,W.;Vescovo,G.;Mazzone,A.;FADOI Permanent Study Group on Clinical,Governance	2013	Thrombosis research	INTRODUCTION: Venous thromboembolism (VTE) is a significant cause of morbidity and mortality in medical patients, and the economic burden of this disease is plausibly relevant as well. However, few data from real-world observations are available on this topic. Aim of our study was to assess the costs of VTE management and antithrombotic prophylaxis in patients hospitalized in Internal Medicine (I…	IM;Aged;Aged, 80 and over;Cost Savings;Cost-Benefit Analysis;Diagnostic Tests, Routine/ec [Economics];Drug Costs;Female;Fibrinolytic Agents/ec [Economics];Fibrinolytic Agents/tu [Therapeutic Use];Guideline Adherence;Hospital Costs;Hospital Units/ec [Economics];Humans;Inpatients;Internal Medicine/ec [Economics];Italy;Length of Stay/ec [Economics];Male;Middle Aged;Models, Economic;Practice Guidelin…	Ovid MEDLINE	131	1	17	23	United States	English	http://dx.doi.org/10.1016/j.thromres.2012.10.008	http://sfx.library.yale.edu/sfx_local?sid=OVID:medline&id=pmid:23141845&id=doi:10.1016%2Fj.thromres.2012.10.008&issn=0049-3848&isbn=&volume=131&issue=1&spage=17&pages=17-23&date=2013&title=Thrombosis+Research&atitle=Real-world+economic+burden+of+venous+thromboembolism+and+antithrombotic+prophylaxis+in+medical+inpatients.&aulast=Gussoni&pid=%3Cauthor%3EGussoni+G%2CFoglia+E%2CFrasson+S%2CCasartelli…	Assessed the costs of venous thromboembolism (VTE) management and antithrombotic prophylaxis in patients hospitalized in Internal Medicine (IM) departments	Yes	Venous thromboembolism (VTE)	D	G	I	In-hospital management of VTE	Yes	Antithrombotic prophylaxis	Both sexes	Not specified	D; E; F	H	NA	NA	Not specified	E	Not specified	Not specified	C	Italy	BE	F	D	E	Not specified	E	NA	B	NA	Yes	320	2010	2010
11226	The trade-off between costs and quality of care in the treatment of psychosomatic patients with somatoform pain disorder.	Haas,L.;Stargardt,T.;Schreyoegg,J.;Schlosser,R.;Klapp,B. F.;Danzer,G.	2013	Applied Health Economics & Health Policy	BACKGROUND: The introduction of efficiency-oriented provider payment systems in inpatient mental healthcare in various Western countries may lead to the use of less healthcare resources in the treatment of patients. To avoid unintended effects on quality of care that may result from reductions in resource utilization, it is essential for decision and policy makers to know whether there is a trade…	IM;Adolescent;Adult;Aged;Aged, 80 and over;Female;Germany;Hospitalization/ec [Economics];Humans;Male;Middle Aged;Outcome Assessment (Health Care)/ec [Economics];Pain/nu [Nursing];Pain/px [Psychology];Psychophysiologic Disorders/nu [Nursing];Quality of Health Care/ec [Economics];Questionnaires;Somatoform Disorders/nu [Nursing];Young Adult	Ovid MEDLINE	11	4	359	368	New Zealand	English	http://dx.doi.org/10.1007/s40258-013-0042-0	http://sfx.library.yale.edu/sfx_local?sid=OVID:medline&id=pmid:23852985&id=doi:10.1007%2Fs40258-013-0042-0&issn=1175-5652&isbn=&volume=11&issue=4&spage=359&pages=359-68&date=2013&title=Applied+Health+Economics+%26+Health+Policy&atitle=The+trade-off+between+costs+and+quality+of+care+in+the+treatment+of+psychosomatic+patients+with+somatoform+pain+disorder.&aulast=Haas&pid=%3Cauthor%3EHaas+L%2CStarg…	Quantified the relationship between costs and outcomes in psychosomatic inpatients with somatoform pain disorder	Yes	Persistent somatoform pain disorder	B	E	E	Treatment of somatoform pain disorder	No	NA	Both sexes	Not specified	D; E	H	NA	NA	Not specified	E	Not specified	No	C	Germany	BE	F	D	E	Not specified	E	NA	B	NA	Yes	101	2006	2010
11227	Introduction of DRG-based reimbursement in inpatient psychosomatics--an examination of cost homogeneity and cost predictors in the treatment of patients with eating disorders.	Haas,L.;Stargardt,T.;Schreyoegg,J.;Schlosser,R.;Hofmann,T.;Danzer,G.;Klapp,B. F.	2012	Journal of psychosomatic research	OBJECTIVE: Various western countries are focusing on the introduction of reimbursement based on diagnosis-related groups (DRG) in inpatient mental health. The aim of this study was to analyze if psychosomatic inpatients treated for eating disorders could be reimbursed by a common per diem rate. METHODS: Inclusion criteria for patient selection (n=256) were (1) a main diagnosis of anorexia nervosa…	IM;Adult;Diagnosis-Related Groups/ec [Economics];Eating Disorders/ec [Economics];Eating Disorders/px [Psychology];Eating Disorders/th [Therapy];Female;Health Care Costs;Hospitalization/ec [Economics];Humans;Length of Stay/ec [Economics];Male;Middle Aged;Psychosomatic Medicine/ec [Economics]	Ovid MEDLINE	73	5	383	390	England	English	http://dx.doi.org/10.1016/j.jpsychores.2012.09.001	http://sfx.library.yale.edu/sfx_local?sid=OVID:medline&id=pmid:23062813&id=doi:10.1016%2Fj.jpsychores.2012.09.001&issn=0022-3999&isbn=&volume=73&issue=5&spage=383&pages=383-90&date=2012&title=Journal+of+Psychosomatic+Research&atitle=Introduction+of+DRG-based+reimbursement+in+inpatient+psychosomatics--an+examination+of+cost+homogeneity+and+cost+predictors+in+the+treatment+of+patients+with+eating+d…	Calculated inpatient costs for the psychosomatic disorders AN, BN and OB from the hospital's perspective, verified if treatment costs are homogeneous among patients with eating disorders (all ED) to evaluate the option of a common reimbursement rate, and identified predictors of AN, BN and OB costs insofar as cost homogeneity is not given.	Yes	Anorexia nervosa (AN), bulimia nervosa (BN) or eating disorder-related obesity	B	C; E	D; E	Inpatient mental health care	No	NA	Both sexes	Not specified	D; F	H	NA	NA	Not specified	E	Not specified	Not specified	C	Germany	BE	F	D	E	Not specified	E	NA	B	NA	Yes	256	2006	2009
11228	Inpatient costs and predictors of costs in the psychosomatic treatment of anorexia nervosa.	Haas,L.;Stargardt,T.;Schreyoegg,J.;Schlosser,R.;Danzer,G.;Klapp,B. F.	2012	International Journal of Eating Disorders	OBJECTIVE: In German inpatient psychosomatics per diem lump sums will be introduced as reimbursement rates by 2013. It was the aim to calculate total inpatient costs per case for the psychosomatic treatment of patients with anorexia nervosa and to identify cost predictors. METHOD: The sample comprised of 127 inpatients. Cost calculation was executed from the hospital's perspective, mainly using m…	IM;Adult;Anorexia Nervosa/ec [Economics];Anorexia Nervosa/px [Psychology];Anorexia Nervosa/th [Therapy];Body Mass Index;Health Care Costs;Hospitalization/ec [Economics];Humans;Inpatients	Ovid MEDLINE	45	2	214	221	United States	English	http://dx.doi.org/10.1002/eat.20903	http://sfx.library.yale.edu/sfx_local?sid=OVID:medline&id=pmid:21374692&id=doi:10.1002%2Feat.20903&issn=0276-3478&isbn=&volume=45&issue=2&spage=214&pages=214-21&date=2012&title=International+Journal+of+Eating+Disorders&atitle=Inpatient+costs+and+predictors+of+costs+in+the+psychosomatic+treatment+of+anorexia+nervosa.&aulast=Haas&pid=%3Cauthor%3EHaas+L%2CStargardt+T%2CSchreyoegg+J%2CSchlosser+R%2CD…	Calculated total inpatient costs per case for the psychosomatic treatment of patients with anorexia nervosa and to identify cost predictors.	Yes	Anorexia nervosa (AN), restricting subtype	B	E	E	Inpatient psychosomatic treatment	No	NA	Both sexes	Not specified	D; F	H	NA	NA	Not specified	E	Not specified	Not specified	C	Germany	BE	F	D	E	Not specified	E	NA	B	NA	Yes	127	2005	2009
11245	Microsurgery costs and outcome.	Heinz,T. R.;Cowper,P. A.;Levin,L. S.	1999	Plastic & Reconstructive Surgery	Reliable information on cost and value in microsurgery is not readily available in the literature. Driving factors for cost, determinants of complications, and cost-reduction strategies have not been elucidated in this population, despite such progress in other areas of medicine. Clearly, the time-consuming and costly nature of this endeavor demands that appropriate indications and patient manage…	AIM, IM;Adult;Cost Control;Female;Head and Neck Neoplasms/ec [Economics];Head and Neck Neoplasms/su [Surgery];Health Care Costs/sn [Statistics & Numerical Data];Humans;Length of Stay/ec [Economics];Male;Medicaid/ec [Economics];Medicare/ec [Economics];Microsurgery/ec [Economics];Middle Aged;Regression Analysis;Reimbursement Mechanisms;Retrospective Studies;Sarcoma/ec [Economics];Sarcoma/su [Surger…	Ovid MEDLINE	104	1	89	96	UNITED STATES	English		http://sfx.library.yale.edu/sfx_local?sid=OVID:medline&id=pmid:10597679&id=doi:&issn=0032-1052&isbn=&volume=104&issue=1&spage=89&pages=89-96&date=1999&title=Plastic+%26+Reconstructive+Surgery&atitle=Microsurgery+costs+and+outcome.&aulast=Heinz&pid=%3Cauthor%3EHeinz+TR%2CCowper+PA%2CLevin+LS%3C%2Fauthor%3E%3CAN%3E10597679%3C%2FAN%3E%3Cdn%3E%3C%2Fdn%3E	Examined the clinical and economic outcomes of free flap procedures in a tertiary health care center.	Yes	Soft-tissue sarcoma defects; head and neck cancer; extremity osteomyelitis and chronic wounds; open fracture	D	B; M; Q; R	B; M; S; V	Free flap procedure	No	NA	Both sexes	Not specified	D; E; F	A; H	NA	NA	Not specified	E	Not specified	Not specified	A	USA	AJ	C; D; E	C	A; B	NA	E	NA	B	NA	Yes	107	1991	1994
11249	A cost analysis of colonoscopy using microcosting and time-and-motion techniques.	Henry,S. G.;Ness,R. M.;Stiles,R. A.;Shintani,A. K.;Dittus,R. S.	2007	Journal of General Internal Medicine	BACKGROUND: The cost of an individual colonoscopy is an important determinant of the overall cost and cost-effectiveness of colorectal cancer screening. Published cost estimates vary widely and typically report institutional costs derived from gross-costing methods. OBJECTIVE: Perform a cost analysis of colonoscopy using micro-costing and time-and-motion techniques to determine the total societal…	IM;Academic Medical Centers;Aged;Analysis of Variance;Chi-Square Distribution;Colonoscopy/ec [Economics];Colorectal Neoplasms/pc [Prevention & Control];Cost Control/mt [Methods];Cost-Benefit Analysis;Female;Health Care Costs;Hospitals, University;Humans;Male;Mass Screening/ec [Economics];Mass Screening/mt [Methods];Middle Aged;Probability;Statistics, Nonparametric;Time Factors	Ovid MEDLINE	22	10	1415	1421	United States	English		http://sfx.library.yale.edu/sfx_local?sid=OVID:medline&id=pmid:17665271&id=doi:&issn=0884-8734&isbn=&volume=22&issue=10&spage=1415&pages=1415-21&date=2007&title=Journal+of+General+Internal+Medicine&atitle=A+cost+analysis+of+colonoscopy+using+microcosting+and+time-and-motion+techniques.&aulast=Henry&pid=%3Cauthor%3EHenry+SG%2CNess+RM%2CStiles+RA%2CShintani+AK%2CDittus+RS%3C%2Fauthor%3E%3CAN%3E1766…	Performed a cost analysis of colonoscopy using micro-costing and time-and-motion techniques to determine the total societal cost of colonoscopy	Yes	Colorectal cancer	D	B	B	Colonoscopy	No	NA	Both sexes	Not specified	D; E	A; B; G	"Other" (details not specified)	NA	Not specified	E	No	Not specified	A	USA	AU	E	D	E	NA	B	NA	B	NA	Yes	274	2001	2002
11260	Economic evaluation of centre haemodialysis and continuous ambulatory peritoneal dialysis in Ministry of Health hospitals, Malaysia.	Hooi,L. S.;Lim,T. O.;Goh,A.;Wong,H. S.;Tan,C. C.;Ahmad,G.;Morad,Z.	2005	Nephrology	BACKGROUND: This is a multi-centre study to determine cost efficiency and cost effectiveness of the Ministry of Health centre haemodialysis and continuous ambulatory peritoneal dialysis (CAPD) programme. Methods: Forty-four haemodialysis and 11 CAPD centres were enrolled in this study in 2001. Sixty patients, 30 from each modality, were evaluated. Micro-costing was used to determine costs. RESULT…	IM;Adult;Cost-Benefit Analysis;Female;Health Care Costs;Hemodialysis Units, Hospital/ec [Economics];Humans;Kidney Failure, Chronic/ec [Economics];Kidney Failure, Chronic/th [Therapy];Malaysia;Male;Middle Aged;Peritoneal Dialysis, Continuous Ambulatory/ec [Economics];Renal Dialysis/ec [Economics]	Ovid MEDLINE	10	1	25	32	Australia	English		http://sfx.library.yale.edu/sfx_local?sid=OVID:medline&id=pmid:15705178&id=doi:&issn=1320-5358&isbn=&volume=10&issue=1&spage=25&pages=25-32&date=2005&title=Nephrology&atitle=Economic+evaluation+of+centre+haemodialysis+and+continuous+ambulatory+peritoneal+dialysis+in+Ministry+of+Health+hospitals%2C+Malaysia.&aulast=Hooi&pid=%3Cauthor%3EHooi+LS%2CLim+TO%2CGoh+A%2CWong+HS%2CTan+CC%2CAhmad+G%2CMorad+…	Determined cost efficiency and cost effectiveness of the Ministry of Health centre haemodialysis and continuous ambulatory peritoneal dialysis (CAPD) programme.	Yes	End stage renal failure (ESRF)	D	J	N	Haemodialysis (HD) center	Yes	Continuous ambulatory peritoneal dialysis (CAPD) program	Both sexes	Not specified	D; F	H	NA	NA	Not specified	E	Not specified	Not specified	E	Malaysia	BE	F	D	E	Not specified	B; E; I	Continuous ambulatory peritoneal dialysis (CAPD) is done by patients themselves in their routine life setting	B	NA	Yes	60	1980	2001
11283	Economic evaluation of caspofungin vs liposomal amphotericin B for empirical therapy of suspected systemic fungal infection in the German hospital setting.	Kaskel,P.;Tuschy,S.;Wagner,A.;Bannert,C.;Cornely,O. A.;Glasmacher,A.;Lipp,H. P.;Ullmann,A. J.	2008	Annals of Hematology	As antifungal agents are frequently used in hematology and oncology, economic data on the empirical therapy of suspected systemic fungal infection are pivotal. Data were analyzed according to: (1) the rate of nephrotoxicity related to treatment with caspofungin in comparison to liposomal amphotericin B (L-AmB) from a randomized clinical trial, (2) the effect of nephrotoxicity on length of hospita…	IM;Amphotericin B/ae [Adverse Effects];Amphotericin B/ec [Economics];Amphotericin B/tu [Therapeutic Use];Antifungal Agents/ae [Adverse Effects];Antifungal Agents/ec [Economics];Antifungal Agents/tu [Therapeutic Use];Costs and Cost Analysis;Double-Blind Method;Echinocandins/ae [Adverse Effects];Echinocandins/ec [Economics];Echinocandins/tu [Therapeutic Use];Germany;Humans;Liposomes;Longitudinal St…	Ovid MEDLINE	87	4	311	319	Germany	English		http://sfx.library.yale.edu/sfx_local?sid=OVID:medline&id=pmid:17929018&id=doi:&issn=0939-5555&isbn=&volume=87&issue=4&spage=311&pages=311-9&date=2008&title=Annals+of+Hematology&atitle=Economic+evaluation+of+caspofungin+vs+liposomal+amphotericin+B+for+empirical+therapy+of+suspected+systemic+fungal+infection+in+the+German+hospital+setting.&aulast=Kaskel&pid=%3Cauthor%3EKaskel+P%2CTuschy+S%2CWagner…	Evaluated the bottom-up costs and the clinical consequences of empirical therapy of suspected systemic fungal infection	Yes	Systemic fungal infection	D	A	A	Treatment with caspofungin	Yes	Treatment with liposomal amphotericin B	Not specified but implied both sexes	Not specified	C; D	H	NA	NA	Not specified	E	Not specified	Not specified	C	Germany	BE	F	D	E	German statutory health insurance	E	NA	B; D	NA	Yes	20	2002	2002
11288	Multisite cost analysis of a school-based voluntary alcohol and drug prevention program.	Kilmer,B.;Burgdorf,J. R.;D'Amico,E. J.;Miles,J.;Tucker,J.	2011	Journal of Studies on Alcohol & Drugs	OBJECTIVE: This article estimates the societal costs of Project CHOICE, a voluntary after-school alcohol and other drug prevention program for adolescents. To our knowledge, this is the first cost analysis of an after-school program specifically focused on reducing alcohol and other drug use. METHOD: The article uses microcosting methods based on the societal perspective and includes a number of …	IM;Adolescent;Alcohol Drinking/ec [Economics];Alcohol Drinking/pc [Prevention & Control];California;Child;Cost of Illness;Costs and Cost Analysis/mt [Methods];Female;Health Care Costs;Humans;Leisure Activities;Male;Preventive Health Services/ec [Economics];Questionnaires;Salaries and Fringe Benefits/ec [Economics];Schools;Street Drugs/ae [Adverse Effects];Substance-Related Disorders/ec [Economics…	Ovid MEDLINE	72	5	823	832	United States	English		http://sfx.library.yale.edu/sfx_local?sid=OVID:medline&id=pmid:21906509&id=doi:&issn=1937-1888&isbn=&volume=72&issue=5&spage=823&pages=823-32&date=2011&title=Journal+of+Studies+on+Alcohol+%26+Drugs&atitle=Multisite+cost+analysis+of+a+school-based+voluntary+alcohol+and+drug+prevention+program.&aulast=Kilmer&pid=%3Cauthor%3EKilmer+B%2CBurgdorf+JR%2CD%27Amico+EJ%2CMiles+J%2CTucker+J%3C%2Fauthor%3E%3…	Estimated the societal costs of Project CHOICE, a voluntary after-school alcohol and other drug prevention program for adolescents	Yes	Alcohol and other drug (AOD) use	D	E	E	Project CHOICE	No	NA	Both sexes	Not specified	C	A; B; C; D; E; F; G	"NH other" (non-Hispanic other)	Not specified	No	C	Not specified	NA	A	USA	F	E	D	E	NA	I	Middle schools	B	NA	Yes	4243	2008	2009
11292	Primary staging of lymphomas: cost-effectiveness of FDG-PET versus computed tomography.	Klose,T.;Leidl,R.;Buchmann,I.;Brambs,H. J.;Reske,S. N.	2000	European journal of nuclear medicine	The objective of this study was to measure the incremental cost-effectiveness of 2-(fluorine-18) fluorodeoxyglucose positron emission tomography (FDG-PET) versus computed tomography (CT) as diagnostic procedures in the primary staging of malignant lymphomas. The study was based on 22 patients of a clinical study who underwent the diagnostic procedures at Ulm University Hospital between April 1997…	IM;Adolescent;Adult;Aged;Cost-Benefit Analysis;Europe;Female;Fluorodeoxyglucose F18/du [Diagnostic Use];Humans;Lymphoma/ec [Economics];Lymphoma/pa [Pathology];Lymphoma/ra [Radiography];Lymphoma/ri [Radionuclide Imaging];Male;Middle Aged;Neoplasm Staging;Prospective Studies;Radiopharmaceuticals/du [Diagnostic Use];Sensitivity and Specificity;Tomography, Emission-Computed/ec [Economics];Tomography,…	Ovid MEDLINE	27	10	1457	1464	GERMANY	English		http://sfx.library.yale.edu/sfx_local?sid=OVID:medline&id=pmid:11083533&id=doi:&issn=0340-6997&isbn=&volume=27&issue=10&spage=1457&pages=1457-64&date=2000&title=European+Journal+of+Nuclear+Medicine&atitle=Primary+staging+of+lymphomas%3A+cost-effectiveness+of+FDG-PET+versus+computed+tomography.&aulast=Klose&pid=%3Cauthor%3EKlose+T%2CLeidl+R%2CBuchmann+I%2CBrambs+HJ%2CReske+SN%3C%2Fauthor%3E%3CAN%3…	Measured the incremental cost-effectiveness of 2-(fluorine-18) fluoro-deoxyglucose positron emission tomography (FDG-PET) versus computed tomography (CT) as diagnostic procedures in the primary staging of malignant lymphomas.	Yes	Hodgkin's disease (HD) and non-Hodgkin's lymphoma(NHL)	D	B	B	FDG-PET	Yes	CT	Both sexes	Not specified	C; D; E	H	NA	NA	Not specified	E	Not specified	Not specified	C	Germany	BE	F	D	E	Not specified	B	NA	B	NA	Yes	22	1997	1998
11305	Cost differences between the anterior and posterior approaches to the iliac crest for alveolar bone grafting in patients with cleft lip/palate.	Kupfer,P.;Abbott,M. M.;Abramowicz,S.;Meara,J. G.;Padwa,B. L.	2012	Journal of Oral & Maxillofacial Surgery	PURPOSE: There has been debate in the literature regarding the advantages of an anterior versus posterior approach to the iliac crest harvest for alveolar bone grafting (ABG) in patients with cleft lip and palate. The purpose of this study was to add a cost perspective to the discussion. MATERIALS AND METHODS: This was a retrospective microcost analysis for the perioperative period for 2 approach…	AIM, D, IM;Bone Transplantation/ec [Economics];Bone Transplantation/mt [Methods];Cleft Lip/su [Surgery];Cleft Palate/su [Surgery];Costs and Cost Analysis;Humans;Ilium/su [Surgery];Length of Stay;Reconstructive Surgical Procedures/ec [Economics];Reconstructive Surgical Procedures/mt [Methods];Retrospective Studies;Tissue and Organ Harvesting/ec [Economics];Tissue and Organ Harvesting/mt [Methods]	Ovid MEDLINE	70	3	685	689	United States	English	http://dx.doi.org/10.1016/j.joms.2011.04.020	http://sfx.library.yale.edu/sfx_local?sid=OVID:medline&id=pmid:21820232&id=doi:10.1016%2Fj.joms.2011.04.020&issn=0278-2391&isbn=&volume=70&issue=3&spage=685&pages=685-9&date=2012&title=Journal+of+Oral+%26+Maxillofacial+Surgery&atitle=Cost+differences+between+the+anterior+and+posterior+approaches+to+the+iliac+crest+for+alveolar+bone+grafting+in+patients+with+cleft+lip%2Fpalate.&aulast=Kupfer&pid=%…	Compared the costs of an anterior versus posterior approach to the iliac crest harvest for alveolar bone grafting (ABG) in patients with cleft lip and palate.	Yes	Cleft lip and palate	D	N	Q	Anterior approach to the iliac crest harvest	Yes	Posterior approach to the iliac crest harvest	Both sexes	Not specified	C	H	NA	NA	Not specified	C	Not specified	Not specified	A	USA	X	E	D	E	NA	B; E	NA	B	NA	Yes	18	2007	2009
11307	Cost analysis of narrowband UVB phototherapy in psoriasis.	Langan,S. M.;Heerey,A.;Barry,M.;Barnes,L.	2004	Journal of the American Academy of Dermatology	BACKGROUND: There are few data available to health care providers regarding the costs of treating patients with psoriasis, and specifically the cost of phototherapy. OBJECTIVES: As narrowband UVB (TL-01) has now become an established therapy for patients with psoriasis requiring phototherapy, we determined the annual cost of delivering TL-01 treatment in a university hospital. METHODS: The costin…	IM;Costs and Cost Analysis;Female;Health Expenditures;Hospital Costs;Humans;Ireland;Male;Psoriasis/ec [Economics];Psoriasis/rt [Radiotherapy];Ultraviolet Therapy/ec [Economics]	Ovid MEDLINE	50	4	623	626	United States	English		http://sfx.library.yale.edu/sfx_local?sid=OVID:medline&id=pmid:15034514&id=doi:&issn=0190-9622&isbn=&volume=50&issue=4&spage=623&pages=623-6&date=2004&title=Journal+of+the+American+Academy+of+Dermatology&atitle=Cost+analysis+of+narrowband+UVB+phototherapy+in+psoriasis.&aulast=Langan&pid=%3Cauthor%3ELangan+SM%2CHeerey+A%2CBarry+M%2CBarnes+L%3C%2Fauthor%3E%3CAN%3E15034514%3C%2FAN%3E%3Cdn%3E%3C%2Fdn…	Determined the annual cost of delivering narrowband UVB (TL-01) treatment in a university hospital.	Yes	Psoriasis	D	L	L	Narrowband UVB phototherapy	No	NA	Both sexes	Not specified	F	H	NA	NA	Not specified	E	Not specified	Not specified	C	Ireland	BE	F	D	E	Not specified	B	NA	B	NA	Yes	165	1998	2000
11308	Cost-effectiveness of accelerated perioperative care and rehabilitation after total hip and knee arthroplasty.	Larsen,K.;Hansen,T. B.;Thomsen,P. B.;Christiansen,T.;Soballe,K.	2009	Journal of Bone & Joint Surgery - American Volume	BACKGROUND: Accelerated perioperative rehabilitation protocols following total hip and knee arthroplasties are currently being implemented worldwide, but the cost-effectiveness of these protocols from a societal perspective is not known. We compared the cost-effectiveness of an accelerated perioperative care and rehabilitation protocol with that of a more standard protocol for patients treated wi…	AIM, IM;Aged;Arthroplasty, Replacement, Hip/ec [Economics];Arthroplasty, Replacement, Hip/rh [Rehabilitation];Arthroplasty, Replacement, Knee/ec [Economics];Arthroplasty, Replacement, Knee/rh [Rehabilitation];Cost-Benefit Analysis;Denmark;Early Ambulation;Health Care Costs;Humans;Length of Stay;Perioperative Care/ec [Economics];Perioperative Care/mt [Methods];Physical Therapy Modalities;Quality o…	Ovid MEDLINE	91	4	761	772	United States	English	http://dx.doi.org/10.2106/JBJS.G.01472	http://sfx.library.yale.edu/sfx_local?sid=OVID:medline&id=pmid:19339559&id=doi:10.2106%2FJBJS.G.01472&issn=1535-1386&isbn=&volume=91&issue=4&spage=761&pages=761-72&date=2009&title=Journal+of+Bone+%26+Joint+Surgery+-+American+Volume&atitle=Cost-effectiveness+of+accelerated+perioperative+care+and+rehabilitation+after+total+hip+and+knee+arthroplasty.&aulast=Larsen&pid=%3Cauthor%3ELarsen+K%2CHansen+T…	Compared the cost-effectiveness of an accelerated perioperative care and rehabilitation protocol with that of a more standard protocol for patients treated with total hip and knee arthroplasty.	Yes	Total hip and knee arthroplasty	D	M	M	Accelerated perioperative care and rehabilitation protocol	Yes	Standard protocol	Both sexes	Not specified	D; E; F	H	NA	NA	Not specified	E	Not specified	Not specified	C	Denmark	BE	F	D	E	Not specified	E	NA	A	NA	Yes	87	2005	2007
11310	Cost and effectiveness of laser with phlebectomies compared with foam sclerotherapy in superficial venous insufficiency. Early results of a randomised controlled trial.	Lattimer,C. R.;Azzam,M.;Kalodiki,E.;Shawish,E.;Trueman,P.;Geroulakos,G.	2012	European Journal of Vascular & Endovascular Surgery	OBJECTIVES: Quantify endovenous laser ablation (EVLA) with concurrent phlebectomies and ultrasound-guided foam sclerotherapy (UGFS) in cost and effectiveness at 3 weeks and 3 months. DESIGN: Single-centre, prospective, randomised controlled trial. PATIENTS: One hundred patients (100 legs), C(2-6), age 21-78, M:F 42:58, with primary varicose veins received either EVLA under local anaesthetic or UG…	IM;Adult;Aged;Cost-Benefit Analysis;Female;Humans;Laser Therapy/ec [Economics];Laser Therapy;Male;Middle Aged;Prospective Studies;Saphenous Vein/su [Surgery];Sclerotherapy/ec [Economics];Sclerotherapy;Treatment Outcome;Varicose Veins/ec [Economics];Varicose Veins/th [Therapy];Venous Insufficiency/ec [Economics];Venous Insufficiency/th [Therapy];Young Adult	Ovid MEDLINE	43	5	594	600	England	English	http://dx.doi.org/10.1016/j.ejvs.2012.01.032	http://sfx.library.yale.edu/sfx_local?sid=OVID:medline&id=pmid:22386383&id=doi:10.1016%2Fj.ejvs.2012.01.032&issn=1078-5884&isbn=&volume=43&issue=5&spage=594&pages=594-600&date=2012&title=European+Journal+of+Vascular+%26+Endovascular+Surgery&atitle=Cost+and+effectiveness+of+laser+with+phlebectomies+compared+with+foam+sclerotherapy+in+superficial+venous+insufficiency.+Early+results+of+a+randomised+…	Compared costs and effectiveness of endovenous laser ablation (EVLA) with concurrent phlebectomies and ultrasoundguided foam sclerotherapy (UGFS)	Yes	Varicose veins	D	G	I	EVLA	Yes	UGFS	Both sexes	No	D; E	H	NA	NA	Not specified	E	Not specified	Not specified	C	UK	BE	F	D	E	UK National Health Service (NHS)	B	NA	A	NA	Yes	100	Not specified	Not specified
11326	Activity-based costing: a practical model for cost calculation in radiotherapy.	Lievens,Y.;van den Bogaert,W.;Kesteloot,K.	2003	International journal of radiation oncology, biology, physics	PURPOSE: The activity-based costing method was used to compute radiotherapy costs. This report describes the model developed, the calculated costs, and possible applications for the Leuven radiotherapy department. METHODS AND MATERIALS: Activity-based costing is an advanced cost calculation technique that allocates resource costs to products based on activity consumption. In the Leuven model, a c…	IM;Accounting/mt [Methods];Algorithms;Cost Allocation/mt [Methods];Cost-Benefit Analysis;Models, Economic;Radiation Oncology/ec [Economics];Radiotherapy/ec [Economics]	Ovid MEDLINE	57	2	522	535	United States	English		http://sfx.library.yale.edu/sfx_local?sid=OVID:medline&id=pmid:12957266&id=doi:&issn=0360-3016&isbn=&volume=57&issue=2&spage=522&pages=522-35&date=2003&title=International+Journal+of+Radiation+Oncology%2C+Biology%2C+Physics&atitle=Activity-based+costing%3A+a+practical+model+for+cost+calculation+in+radiotherapy.&aulast=Lievens&pid=%3Cauthor%3ELievens+Y%2Cvan+den+Bogaert+W%2CKesteloot+K%3C%2Fauthor…	Computed radiotherapy costs using activity-based costing method.	No	NA	NA	S	W	External beam radiotherapy (EBRT)	No	NA	Not specified but implied both sexes	Not Specified	F	H	NA	NA	Not specified	E	Not specified	Not specified	C	Belgium	BE	F	D	E	Not specified	I	Hospital radiotherapy department (unclear inpatient or outcome)	B	NA	Yes	1769 EBRT courses	2000	2000
11348	Taking ART to scale: determinants of the cost and cost-effectiveness of antiretroviral therapy in 45 clinical sites in Zambia.	Marseille,E.;Giganti,M. J.;Mwango,A.;Chisembele-Taylor,A.;Mulenga,L.;Over,M.;Kahn,J. G.;Stringer,J. S.	2012	PLoS ONE [Electronic Resource]	BACKGROUND: We estimated the unit costs and cost-effectiveness of a government ART program in 45 sites in Zambia supported by the Centre for Infectious Disease Research Zambia (CIDRZ). METHODS: We estimated per person-year costs at the facility level, and support costs incurred above the facility level and used multiple regression to estimate variation in these costs. To estimate ART effectivenes…	IM;Anti-HIV Agents/ec [Economics];Anti-HIV Agents/tu [Therapeutic Use];Antiretroviral Therapy, Highly Active/ec [Economics];Cost-Benefit Analysis;Delivery of Health Care/ec [Economics];HIV Infections/dt [Drug Therapy];HIV Infections/ec [Economics];HIV Infections/pc [Prevention & Control];Humans;Zambia	Ovid MEDLINE	7	12	e51993		United States	English	http://dx.doi.org/10.1371/journal.pone.0051993	http://sfx.library.yale.edu/sfx_local?sid=OVID:medline&id=pmid:23284843&id=doi:10.1371%2Fjournal.pone.0051993&issn=1932-6203&isbn=&volume=7&issue=12&spage=e51993&pages=e51993&date=2012&title=PLoS+ONE+%5BElectronic+Resource%5D&atitle=Taking+ART+to+scale%3A+determinants+of+the+cost+and+cost-effectiveness+of+antiretroviral+therapy+in+45+clinical+sites+in+Zambia.&aulast=Marseille&pid=%3Cauthor%3EMars…	Estimated the unit costs and cost-effectiveness of a government ART program in Zambia supported by the Centre for Infectious Disease Research Zambia (CIDRZ).	Yes	HIV/AIDS	D	A	A	Government Antiretroviral Therapy (ART) program	Yes	Co-trimoxazole (CTX) prophylaxis	Both sexes	Not specified	F	H	NA	NA	Not specified	E	Not specified	Not specified	F	Zambia; Uganda	BE	F	D	E	Not specified	B; I	Clinic	B	NA	Yes	90456 patients (from 45 sites in Zambia for intervention group) + 466 patients (from Uganda for comparison group)	2004	2008
11349	Polio immunization policy in Mexico: economic assessment of current practice and future alternatives.	Mascarenas,A.;Salinas,J.;Tasset-Tisseau,A.;Mascarenas,C.;Khan,M. M.	2005	Public health	The World Health Organization recommends that all children aged less than 5 years should be vaccinated against polio through intensive immunization programmes as well as routine immunization. A national immunization week (NIW) was held in February 2002 in the Monterrey district of Mexico. A prospective micro-costing study was conducted to measure the total cost to the state of the NIW, the cost p…	IM;Cost-Benefit Analysis;Health Care Costs;Humans;Immunization Programs/ec [Economics];Immunization Schedule;Mexico;Poliomyelitis/pc [Prevention & Control];Poliovirus Vaccine, Inactivated/ec [Economics];Poliovirus Vaccine, Oral/ec [Economics]	Ovid MEDLINE	119	6	542	549	England	English		http://sfx.library.yale.edu/sfx_local?sid=OVID:medline&id=pmid:15826896&id=doi:&issn=0033-3506&isbn=&volume=119&issue=6&spage=542&pages=542-9&date=2005&title=Public+Health&atitle=Polio+immunization+policy+in+Mexico%3A+economic+assessment+of+current+practice+and+future+alternatives.&aulast=Mascarenas&pid=%3Cauthor%3EMascarenas+A%2CSalinas+J%2CTasset-Tisseau+A%2CMascarenas+C%2CKhan+MM%3C%2Fauthor%3…	Measured the total cost to the state of the national immunization week (NIW), the cost profile, and the ratio of cost per immunization contact to cost per dose of oral polio vaccine (OPV), and to compare OPV and inactive polio vaccine (IPV) in economic terms.	Yes	Polio	D	A	A	National immunization week (NIW) with OPV schedule	Yes	Sequential IPV-OPV schedule; Full IPV schedule	Both sexes	No	A; B; C	H	NA	NA	Not specified	C	Not specified	NA	G	Mexico	BE	F	D	E	Not specified	G	NA	B	NA	Yes	51167	2002	2002
11358	Economic evaluation of a worksite obesity prevention and intervention trial among hotel workers in Hawaii.	Meenan,R. T.;Vogt,T. M.;Williams,A. E.;Stevens,V. J.;Albright,C. L.;Nigg,C.	2010	Journal of Occupational & Environmental Medicine	OBJECTIVE: Economic evaluation of Work, Weight, and Wellness (3W), a 2-year randomized trial of a weight loss program delivered through Hawaii hotel worksites. METHODS: Business case analysis from hotel perspective. Program resources were micro-costed (2008 dollars). Program benefits were reduced medical costs, fewer absences, and higher productivity. Primary outcome was discounted 24-month net p…	IM;Absenteeism;Body Mass Index;Cost of Illness;Female;Hawaii;Humans;Male;Obesity/ec [Economics];Obesity/pc [Prevention & Control];Randomized Controlled Trials as Topic/ec [Economics];Workplace	Ovid MEDLINE	52	Suppl 1	S8	13	United States	English	http://dx.doi.org/10.1097/JOM.0b013e3181c81af9	http://sfx.library.yale.edu/sfx_local?sid=OVID:medline&id=pmid:20061889&id=doi:10.1097%2FJOM.0b013e3181c81af9&issn=1076-2752&isbn=&volume=52&issue=1&spage=S8&pages=S8-13&date=2010&title=Journal+of+Occupational+%26+Environmental+Medicine&atitle=Economic+evaluation+of+a+worksite+obesity+prevention+and+intervention+trial+among+hotel+workers+in+Hawaii.&aulast=Meenan&pid=%3Cauthor%3EMeenan+RT%2CVogt+T…	Conducted an economic evaluation of the Work, Weight, and Wellness (3W) program.	Yes	Overweight and Obesity	D	C	D	Intensive (level 2) intervention	Yes	Minimal (Level 1) intervention	Both sexes	Not specified	F	D; H	Other race not specified	C; Not specified	Not specified	E	No	No	A	USA	N	E	D	E	NA	I	Worksite	A; D	Used the Nicholson model to estimate four potential financial benefits to employers: lower medical expenditures, fewer absences, better productivity (reflected in lower presenteeism), and lower turnover.	Yes	6958	Not specified	Not specified
11359	Development and implementation cost analysis of telephone- and Internet-based interventions for the maintenance of weight loss.	Meenan,R. T.;Stevens,V. J.;Funk,K.;Bauck,A.;Jerome,G. J.;Lien,L. F.;Appel,L.;Hollis,J. F.;Brantley,P. J.;Svetkey,L. P.	2009	International Journal of Technology Assessment in Health Care	OBJECTIVES: The Weight Loss Maintenance Trial (WLM) was a multicenter, randomized trial comparing two weight loss maintenance interventions, a personal contact (PC) program with primarily telephone-based monthly contacts, and an Internet-based program (interactive technology, IT), to a self-directed control group, among overweight or obese individuals at high cardiovascular risk. This study descr…	IM;Costs and Cost Analysis;Humans;Internet/ec [Economics];Motivation;Multicenter Studies as Topic;Randomized Controlled Trials as Topic;Self Efficacy;Telephone/ec [Economics];Weight Loss	Ovid MEDLINE	25	3	400	410	England	English	http://dx.doi.org/10.1017/S0266462309990018	http://sfx.library.yale.edu/sfx_local?sid=OVID:medline&id=pmid:19619360&id=doi:10.1017%2FS0266462309990018&issn=0266-4623&isbn=&volume=25&issue=3&spage=400&pages=400-10&date=2009&title=International+Journal+of+Technology+Assessment+in+Health+Care&atitle=Development+and+implementation+cost+analysis+of+telephone-+and+Internet-based+interventions+for+the+maintenance+of+weight+loss.&aulast=Meenan&pid…	Described and compared implementation cost of a telephone-based and an internet-based weight loss maintenance intervention.	Yes	Overweight and obesity	D	C	D	Personal contact (PC) intervention	Yes	Internet-based program; A self-directed control group	Not specified but implied both sexes	Not specified	F	H	NA	NA	Not specified	E	Not specified	Not specified	A	USA	U; W; AJ; AO	E	D	E	NA	I	Phone, Internet, and face-to-fact contact likely at 4 "clinical centers"	A	NA	Yes	1032	2004	2007
11367	Cost effectiveness of interventions to promote screening for colorectal cancer: a randomized trial.	Misra,S.;Lairson,D. R.;Chan,W.;Chang,Y. C.;Bartholomew,L. K.;Greisinger,A.;McQueen,A.;Vernon,S. W.	2011	Journal of Preventive Medicine & Public Health / Yebang Uihakhoe Chi	OBJECTIVES: Screening for colorectal cancer is considered cost effective, but is underutilized in the U.S. Information on the efficiency of "tailored interventions" to promote colorectal cancer screening in primary care settings is limited. The paper reports the results of a cost effectiveness analysis that compared a survey-only control group to a Centers for Disease Control (CDC) web-based inte…	IM;Aged;Colorectal Neoplasms/di [Diagnosis];Cost-Benefit Analysis;Early Detection of Cancer/ec [Economics];Early Detection of Cancer/mt [Methods];Female;Health Promotion/mt [Methods];Humans;Internet;Male;Middle Aged;Primary Health Care/og [Organization & Administration];United States	Ovid MEDLINE	44	3	101	110	Korea (South)	English	http://dx.doi.org/10.3961/jpmph.2011.44.3.101	http://sfx.library.yale.edu/sfx_local?sid=OVID:medline&id=pmid:21617335&id=doi:10.3961%2Fjpmph.2011.44.3.101&issn=1975-8375&isbn=&volume=44&issue=3&spage=101&pages=101-10&date=2011&title=Journal+of+Preventive+Medicine+%26+Public+Health+%2F+Yebang+Uihakhoe+Chi&atitle=Cost+effectiveness+of+interventions+to+promote+screening+for+colorectal+cancer%3A+a+randomized+trial.&aulast=Misra&pid=%3Cauthor%3EM…	Compared cost effectiveness of a survey-ony control group to a web-based intervention and a tailored interactive computer-based intervention to promote screening for colorectal cancer.	Yes	Colorectal cancer	D	B	B	Tailored interactive computer-based intervention	Yes	Web-based (screen for life) intervention; survey-only control group	Both sexes	Not specified	D; E	A; B; F	NA	NA	No	E	Not specified	No	A	USA	AV	A; E	C	E	NA	I	"Kelsey-Seybold Clinic (KSC), a large multi-specialty group practice"	A	NA	Yes	1224	2004	2006
11374	Costs of managing urinary and faecal incontinence in a sub-acute care facility: a "bottom-up" approach.	Morris,A. R.;Ho,M. T.;Lapsley,H.;Walsh,J.;Gonski,P.;Moore,K. H.	2005	Neurourology & Urodynamics	AIMS: To measure accurately the direct costs of managing urinary and faecal incontinence in the sub-acute care setting. MATERIALS AND METHODS: Prospective observational study was undertaken in two sub-acute care units in a metropolitan hospital. A consecutive series of 29 consecutive patients with urinary and/or faecal incontinence, who were in-patients in a geriatric rehabilitation or sub-acute …	IM;Aged;Aged, 80 and over;Bedding and Linens/ec [Economics];Fecal Incontinence/ec [Economics];Fecal Incontinence/nu [Nursing];Geriatric Nursing/ec [Economics];Health Care Costs;Health Expenditures;Health Services for the Aged/ec [Economics];Humans;Incontinence Pads/ec [Economics];Rehabilitation Centers/ec [Economics];Subacute Care/ec [Economics];Urinary Incontinence/ec [Economics];Urinary Inconti…	Ovid MEDLINE	24	1	56	62	United States	English		http://sfx.library.yale.edu/sfx_local?sid=OVID:medline&id=pmid:15573385&id=doi:&issn=0733-2467&isbn=&volume=24&issue=1&spage=56&pages=56-62&date=2005&title=Neurourology+%26+Urodynamics&atitle=Costs+of+managing+urinary+and+faecal+incontinence+in+a+sub-acute+care+facility%3A+a+%22bottom-up%22+approach.&aulast=Morris&pid=%3Cauthor%3EMorris+AR%2CHo+MT%2CLapsley+H%2CWalsh+J%2CGonski+P%2CMoore+KH%3C%2F…	Measured the direct costs of managing urinary and faecal incontinence in a sub-acute care setting.	Yes	Urinary and fecal incontinence	D	J; P	N; R	Care for incontinence	No	NA	Not specified but implied both sexes	Not specified	E; F	H	NA	NA	Not specified	E	Not specified	Not specified	H	Australia	BE	F	D	E	Not specified	E	NA	B	NA	Yes	29	2001	2001
11403	Cost of prostate image-guided radiation therapy: results of a randomized trial.	Perrier,L.;Morelle,M.;Pommier,P.;Lagrange,J. L.;Laplanche,A.;Dudouet,P.;Supiot,S.;Chauvet,B.;Nguyen,T. D.;Crehange,G.;Beckendorf,V.;Pene,F.;Muracciole,X.;Bachaud,J. M.;Le Prise,E.;de Crevoisier,R.	2013	Radiotherapy & Oncology	PURPOSE: This cost analysis aimed to quantify the cost of IGRT in relation to IGRT frequency and modality with Cone Beam Computed Tomography (CBCT) or orthogonal electronic portal imaging with fiducial markers (EPI-FM). MATERIAL AND METHODS: Patients undergoing IGRT for localized prostate cancer were randomized into two prostate control frequencies (daily or weekly). Costs were calculated based o…	IM;Aged;Aged, 80 and over;Cone-Beam Computed Tomography/mt [Methods];Health Care Costs;Humans;Male;Middle Aged;Prostatic Neoplasms/ra [Radiography];Prostatic Neoplasms/rt [Radiotherapy];Radiotherapy, Image-Guided/ec [Economics]	Ovid MEDLINE	106	1	50	58	Ireland	English	http://dx.doi.org/10.1016/j.radonc.2012.11.011	http://sfx.library.yale.edu/sfx_local?sid=OVID:medline&id=pmid:23333022&id=doi:10.1016%2Fj.radonc.2012.11.011&issn=0167-8140&isbn=&volume=106&issue=1&spage=50&pages=50-8&date=2013&title=Radiotherapy+%26+Oncology&atitle=Cost+of+prostate+image-guided+radiation+therapy%3A+results+of+a+randomized+trial.&aulast=Perrier&pid=%3Cauthor%3EPerrier+L%2CMorelle+M%2CPommier+P%2CLagrange+JL%2CLaplanche+A%2CDud…	Quantified the cost of Image-guided radiotherapy (IGRT).	Yes	Prostate cancer	D	B	B	Daily controls	Yes	Weekly controls	Males	No	D; E	H	NA	NA	Not specified	E	Not specified	Not specified	C	France	BE	F	D	E	Not specified	B	NA	A	NA	Yes	183	2007	2011
11421	Activity-based cost analysis in catheter-based angiography and interventional radiology.	Rautio,R.;Keski-Nisula,L.;Paakkala,T.	2003	European radiology	The aim of this study was to analyse the costs of the interventional radiology unit and to identify the cost factors in the different activities of catheter-based angiographies and interventional radiology. In 1999 the number of procedures in the interventional radiological unit at Tampere University Hospital was 2968; 1601 of these were diagnostic angiographies, 526 endovascular and 841 nonvascu…	IM;Angiography/ec [Economics];Angiography/mt [Methods];Catheterization/ec [Economics];Cost Allocation;Finland;Hospital Costs;Humans;Radiology Department, Hospital/ec [Economics];Radiology, Interventional/ec [Economics]	Ovid MEDLINE	13	8	1937	1945	Germany	English		http://sfx.library.yale.edu/sfx_local?sid=OVID:medline&id=pmid:12942297&id=doi:&issn=0938-7994&isbn=&volume=13&issue=8&spage=1937&pages=1937-45&date=2003&title=European+Radiology&atitle=Activity-based+cost+analysis+in+catheter-based+angiography+and+interventional+radiology.&aulast=Rautio&pid=%3Cauthor%3ERautio+R%2CKeski-Nisula+L%2CPaakkala+T%3C%2Fauthor%3E%3CAN%3E12942297%3C%2FAN%3E%3Cdn%3E%3C%2F…	Analysed the costs of the interventional radiology unit and identified the cost factors in the different activities of catheter-based angiographies and interventional radiology	No	NA	NA	S	W	Catheter-based angiographies and interventional radiology	No	NA	Not specified but implied both sexes	Not specified	F	H	NA	NA	Not specified	E	Not specified	Not specified	C	Finland	BE	F	D	E	Not specified	I	"interventional radiology unit"	B	NA	Yes	2968 procedures	1999	1999
11431	Costs of an emergency department-based accelerated diagnostic protocol vs hospitalization in patients with chest pain: a randomized controlled trial.	Roberts,R. R.;Zalenski,R. J.;Mensah,E. K.;Rydman,R. J.;Ciavarella,G.;Gussow,L.;Das,K.;Kampe,L. M.;Dickover,B.;McDermott,M. F.;Hart,A.;Straus,H. E.;Murphy,D. G.;Rao,R.	1997	JAMA	CONTEXT: More than 3 million patients are hospitalized yearly in the United States for chest pain. The cost is over $3 billion just for those found to be free of acute disease. New rapid diagnostic tests for acute myocardial infarction (AMI) have resulted in the proliferation of accelerated diagnostic protocols (ADPs) and chest pain observation units. OBJECTIVE: To determine whether use of an eme…	AIM, IM;Adult;Aged;Chest Pain/di [Diagnosis];Chest Pain/ec [Economics];Chest Pain/th [Therapy];Clinical Protocols;Emergency Service, Hospital/ec [Economics];Emergency Service, Hospital/st [Standards];Female;Heart Function Tests/ec [Economics];Heart Function Tests/ut [Utilization];Hospital Bed Capacity, 500 and over;Hospital Costs;Hospitalization/ec [Economics];Hospitals, Teaching;Humans;Illinois;…	Ovid MEDLINE	278	20	1670	1676	UNITED STATES	English		http://sfx.library.yale.edu/sfx_local?sid=OVID:medline&id=pmid:9388086&id=doi:&issn=0098-7484&isbn=&volume=278&issue=20&spage=1670&pages=1670-6&date=1997&title=JAMA&atitle=Costs+of+an+emergency+department-based+accelerated+diagnostic+protocol+vs+hospitalization+in+patients+with+chest+pain%3A+a+randomized+controlled+trial.&aulast=Roberts&pid=%3Cauthor%3ERoberts+RR%2CZalenski+RJ%2CMensah+EK%2CRydma…	Determined whether use of an emergency department (ED)-based accelerated diagnostic protocols (ADPs) can reduce hospital admission rate, total cost, and length of stay (LOS) for patients needing admission for evaluation of chest pain.	Yes	Chest pain	D	G	I	ED-based accelerated diagnostic protocol (ADP)	Yes	Standard inpatient evaluation	Both sexes	Not specified	D; F	A; B; F; G	"Other" (details not specified)	NA	No	E	Not specified	Not specified	A	USA	P	E	D	E	NA	C; E	NA	A	NA	Yes	165	1993	1995
11434	Cost analysis of an open low-field (0.23T) MRI unit: effect of procedure shares in combined imaging, interventional, and neurosurgical use.	Ronkainen,J.;Tervonen,O.	2006	Acta radiologica	PURPOSE: To analyze the cost structure of procedures performed in a multipurpose interventional magnetic resonance imaging (IMRI) unit and to analyze the effect of procedure shares on cost structure. MATERIAL AND METHODS: During a 1-year period, 691 procedures were performed in the IMRI unit, of which 563 were diagnostic MRI examinations, 89 MRI-guided interventions, and 39 MRI-guided neurosurgic…	IM;Costs and Cost Analysis;Finland;Humans;Magnetic Resonance Imaging/ec [Economics];Magnetic Resonance Imaging/mt [Methods];Magnetic Resonance Imaging/sn [Statistics & Numerical Data];Models, Theoretical;Neurosurgical Procedures/ec [Economics];Neurosurgical Procedures/mt [Methods];Neurosurgical Procedures/sn [Statistics & Numerical Data];Radiology, Interventional/ec [Economics];Radiology, Interve…	Ovid MEDLINE	47	4	359	365	Sweden	English		http://sfx.library.yale.edu/sfx_local?sid=OVID:medline&id=pmid:16739694&id=doi:&issn=0284-1851&isbn=&volume=47&issue=4&spage=359&pages=359-65&date=2006&title=Acta+Radiologica&atitle=Cost+analysis+of+an+open+low-field+%280.23T%29+MRI+unit%3A+effect+of+procedure+shares+in+combined+imaging%2C+interventional%2C+and+neurosurgical+use.&aulast=Ronkainen&pid=%3Cauthor%3ERonkainen+J%2CTervonen+O%3C%2Fauth…	Analyzed the cost structure of procedures performed in a multipurpose interventional magnetic resonance imaging (IMRI) unit and to analyze the effect of procedure shares on cost structure	No	NA	NA	S	W	MRI procedure	No	NA	Not specified but implied both sexes	Not specified	F	H	NA	NA	Not specified	E	Not specified	Not specified	C	Finland	BE	F	D	E	Not specified	I	Oulu University Hospital open MRI unit	B	NA	Yes	691 procedures	2000	2000
11441	Cost-effectiveness of buprenorphine and naltrexone treatments for heroin dependence in Malaysia.	Ruger,J. P.;Chawarski,M.;Mazlan,M.;Ng,N.;Schottenfeld,R.	2012	PLoS ONE [Electronic Resource]	AIMS: To aid public health policymaking, we studied the cost-effectiveness of buprenorphine, naltrexone, and placebo interventions for heroin dependence in Malaysia. DESIGN: We estimated the cost-effectiveness ratios of three treatments for heroin dependence. We used a microcosting methodology to determine fixed, variable, and societal costs of each intervention. Cost data were collected from inv…	IM;Acquired Immunodeficiency Syndrome/ec [Economics];Acquired Immunodeficiency Syndrome/ep [Epidemiology];Buprenorphine/ec [Economics];Buprenorphine/tu [Therapeutic Use];Cost-Benefit Analysis;Heroin Dependence/dt [Drug Therapy];Heroin Dependence/ec [Economics];Humans;Malaysia/ep [Epidemiology];Naltrexone/ec [Economics];Naltrexone/tu [Therapeutic Use];Risk Factors;Risk-Taking;Treatment Outcome	Ovid MEDLINE	7	12	e50673		United States	English	http://dx.doi.org/10.1371/journal.pone.0050673	http://sfx.library.yale.edu/sfx_local?sid=OVID:medline&id=pmid:23226534&id=doi:10.1371%2Fjournal.pone.0050673&issn=1932-6203&isbn=&volume=7&issue=12&spage=e50673&pages=e50673&date=2012&title=PLoS+ONE+%5BElectronic+Resource%5D&atitle=Cost-effectiveness+of+buprenorphine+and+naltrexone+treatments+for+heroin+dependence+in+Malaysia.&aulast=Ruger&pid=%3Cauthor%3ERuger+JP%2CChawarski+M%2CMazlan+M%2CNg+N…	Studied the cost-effectiveness of buprenorphine, naltrexone, and placebo interventions for heroin dependence in Malaysia.	Yes	Heroin dependence	D	E	E	Buprenorphine	Yes	Naltrexone; placebo	Not specified	Not specified	F	H	NA	NA	Not specified	E	Not specified	Not specified	E	Malaysia	BE	F	D	E	Not specified	I	"outpatient clinic"	A	NA	Yes	126	2003	2005
11443	Costs of HIV prevention among out-of-treatment drug-using women: results of a randomized controlled trial.	Ruger,J. P.;Ben Abdallah,A.;Cottler,L.	2010	Public health reports	OBJECTIVES: We developed a micro-costing methodology to estimate the real resource costs consumed by delivery of the National Institute on Drug Abuse (NIDA) Cooperative Agreement Standard Intervention (SI) for human immunodeficiency virus (HIV) prevention, plus two enhanced modules, in a three-arm randomized controlled trial (RCT) among drug-using women. To our knowledge, this is the first micro-…	AIM, IM;Condoms/ec [Economics];Condoms, Female/ec [Economics];Costs and Cost Analysis;Female;HIV Infections/di [Diagnosis];HIV Infections/ec [Economics];HIV Infections/pc [Prevention & Control];Humans;Patient Education as Topic/ec [Economics];Sexually Transmitted Diseases/di [Diagnosis];Sexually Transmitted Diseases/pc [Prevention & Control];Substance-Related Disorders;Vaginal Smears/ec [Economic…	Ovid MEDLINE	125	Suppl 1	83	94	United States	English		http://sfx.library.yale.edu/sfx_local?sid=OVID:medline&id=pmid:20408391&id=doi:&issn=0033-3549&isbn=&volume=125&issue=1&spage=83&pages=83-94&date=2010&title=Public+Health+Reports&atitle=Costs+of+HIV+prevention+among+out-of-treatment+drug-using+women%3A+results+of+a+randomized+controlled+trial.&aulast=Ruger&pid=%3Cauthor%3ERuger+JP%2CBen+Abdallah+A%2CCottler+L%3C%2Fauthor%3E%3CAN%3E20408391%3C%2FA…	Estimated the real resource costs consumed by delivery of the National Institute on Drug Abuse (NIDA) Cooperative Agreement Standard Intervention (SI) for human immunodeficiency virus (HIV) prevention, plus two enhanced modules, in a three-arm randomized controlled trial (RCT) among drug-using women.	Yes	HIV/AIDS	D	A	A	Modified NIDA cooperative agreement standard intervention (SI)	Yes	SI and field-based well woman exam (SI+WWE); SI, WWE and four educational sessions (SI+WWE+4ES)	Females	Not specified	D; F	H	NA	NA	Not specified	E	Not specified	Not specified	A	USA	AB	E	D	E	NA	G	NA	A	NA	Yes	501	2000	2006
11444	Measuring the costs of outreach motivational interviewing for smoking cessation and relapse prevention among low-income pregnant women.	Ruger,J. P.;Emmons,K. M.;Kearney,M. H.;Weinstein,M. C.	2009	BMC Pregnancy & Childbirth	BACKGROUND: Economic theory provides the philosophical foundation for valuing costs in judging medical and public health interventions. When evaluating smoking cessation interventions, accurate data on costs are essential for understanding resource consumption. Smoking cessation interventions, for which prior data on resource costs are typically not available, present special challenges. We devel…	IM;Cohort Studies;Community-Institutional Relations/ec [Economics];Cost-Benefit Analysis/mt [Methods];Direct Service Costs;Female;Health Resources/ec [Economics];Health Resources/ut [Utilization];Humans;Interview, Psychological;Motivation;Poverty/px [Psychology];Pregnancy;Pregnancy Complications/et [Etiology];Pregnancy Complications/pc [Prevention & Control];Pregnancy Complications/px [Psychology…	Ovid MEDLINE	9		46		England	English	http://dx.doi.org/10.1186/1471-2393-9-46	http://sfx.library.yale.edu/sfx_local?sid=OVID:medline&id=pmid:19775455&id=doi:10.1186%2F1471-2393-9-46&issn=1471-2393&isbn=&volume=9&issue=1&spage=46&pages=46&date=2009&title=BMC+Pregnancy+%26+Childbirth&atitle=Measuring+the+costs+of+outreach+motivational+interviewing+for+smoking+cessation+and+relapse+prevention+among+low-income+pregnant+women.&aulast=Ruger&pid=%3Cauthor%3ERuger+JP%2CEmmons+KM%2…	Developed a micro-costing methodology for estimating the real resource costs of outreach motivational interviewing (MI) for smoking cessation and relapse prevention among low-income pregnant women and reported results from a randomized controlled trial (RCT) employing the methodology	Yes	Smoking	D	E	E	Motivational interviewing (MI)	Yes	Usual care	Females	Yes	F	H	NA	NA	Not specified	A	Yes	Not specified	A	USA	X	E	D	E	NA	G	NA	A	NA	Yes	302	1997	2000
11466	Cost comparison of antibacterial therapies for serious infections. A New Zealand 3-hospital study.	Scott,W. G.;Scott,H. M.;Henderson,S.;Inder,A.;Sanders,J.;Spearing,R.;McArthur,C.;Judson,J.;Baker,B.;Hicks,P.;Cotterell,P.	1999	PharmacoEconomics	OBJECTIVE: The first aim was to identify and determine the economic costs of the regimens currently used in 3 New Zealand hospitals in the treatment of bacterial infections in haematology patients with febrile neutropenia and in intensive care patients with severe infections. The second was to develop a spreadsheet-based decision analytic model for use by hospital decision-makers as an aid in eva…	T;Anti-Infective Agents/tu [Therapeutic Use];Health Care Costs;Humans;Infection/dt [Drug Therapy];New Zealand	Ovid MEDLINE	16	2	183	192	NEW ZEALAND	English		http://sfx.library.yale.edu/sfx_local?sid=OVID:medline&id=pmid:10539399&id=doi:&issn=1170-7690&isbn=&volume=16&issue=2&spage=183&pages=183-92&date=1999&title=Pharmacoeconomics&atitle=Cost+comparison+of+antibacterial+therapies+for+serious+infections.+A+New+Zealand+3-hospital+study.&aulast=Scott&pid=%3Cauthor%3EScott+WG%2CScott+HM%2CHenderson+S%2CInder+A%2CSanders+J%2CSpearing+R%2CMcArthur+C%2CJuds…	Identified and determined the economic costs of the regimens currently used in 3 New Zealand hospitals in the treatment of bacterial infections in haematology patients with febrile neutropenia and in intensive care patients with severe infections	Yes	Bacterial infections	D	A	A	Imipenem/cilastatin monotherapy	Yes	Alternative antibacterials	Not specified	Not specified	F	H	NA	NA	Not specified	E	Not specified	Not specified	H	New Zealand	BE	F	D	E	Not specified	E	NA	B	NA	Yes	83 patients (360 treatment days)	1995	1997
11467	Harmonic scalpel in multinodular goiter surgery: impact on surgery and cost analysis.	Sebag,F.;Fortanier,C.;Ippolito,G.;Lagier,A.;Auquier,P.;Henry,J. F.	2009	Journal of Laparoendoscopic & Advanced Surgical Techniques.Part A	INTRODUCTION: The aim of this study was to evaluate the potential advantages and the general operative cost of the Harmonic Scalpel (HS) in surgery for multinodular goiter (MNG). METHODS: Patients undergoing total thyroidectomy (TT) for MNG were prospectively allocated in a conventional tie-and-clip (TC) group (n = 50) and an HS group (n = 50). All pre- and postoperative data were recorded. The e…	IM;Body Mass Index;Costs and Cost Analysis;Female;Goiter/su [Surgery];Humans;Male;Middle Aged;Postoperative Complications/ep [Epidemiology];Prospective Studies;Statistics, Nonparametric;Surgical Instruments/ec [Economics];Thyroidectomy/ec [Economics];Thyroidectomy/is [Instrumentation];Treatment Outcome;Ultrasonics	Ovid MEDLINE	19	2	171	174	Apr	English	http://dx.doi.org/10.1089/lap.2008.0043	http://sfx.library.yale.edu/sfx_local?sid=OVID:medline&id=pmid:19260785&id=doi:10.1089%2Flap.2008.0043&issn=1092-6429&isbn=&volume=19&issue=2&spage=171&pages=171-4&date=2009&title=Journal+of+Laparoendoscopic+%26+Advanced+Surgical+Techniques.+Part+A&atitle=Harmonic+scalpel+in+multinodular+goiter+surgery%3A+impact+on+surgery+and+cost+analysis.&aulast=Sebag&pid=%3Cauthor%3ESebag+F%2CFortanier+C%2CIp…	Evaluated operative costs of the Harmonic Scalpel (HS) in surgery for multinodular goiter (MNG).	Yes	Multinodular goiter	D	C	D	Harmonic scalpel in thyroidectomy	Yes	Conventional tie-and-clip (TC) in thyroidectomy	Both sexes	Not specified	D; E; F	H	NA	NA	Not specified	E	Not specified	Not specified	C	France	BE	F	D	E	Not specified	E	NA	B	NA	Yes	100	Not specified	Not specified
11478	Comparison of methods for estimating the cost of human immunodeficiency virus-testing interventions.	Shrestha,R. K.;Sansom,S. L.;Farnham,P. G.	2012	Journal of Public Health Management & Practice	CONTEXT: The Centers for Disease Control and Prevention (CDC), Division of HIV/AIDS Prevention, spends approximately 50% of its $325 million annual human immunodeficiency virus (HIV) prevention funds for HIV-testing services. An accurate estimate of the costs of HIV testing in various settings is essential for efficient allocation of HIV prevention resources. OBJECTIVES: To assess the costs of HI…	T;Centers for Disease Control and Prevention (U.S.)/ec [Economics];Diagnostic Techniques and Procedures/ec [Economics];HIV Infections/di [Diagnosis];HIV Infections/ec [Economics];Health Care Costs/sn [Statistics & Numerical Data];Humans;Medicaid/ec [Economics];New York;Resource Allocation;United States	Ovid MEDLINE	18	3	259	267	United States	English	http://dx.doi.org/10.1097/PHH.0b013e31822b2077	http://sfx.library.yale.edu/sfx_local?sid=OVID:medline&id=pmid:22473119&id=doi:10.1097%2FPHH.0b013e31822b2077&issn=1078-4659&isbn=&volume=18&issue=3&spage=259&pages=259-67&date=2012&title=Journal+of+Public+Health+Management+%26+Practice&atitle=Comparison+of+methods+for+estimating+the+cost+of+human+immunodeficiency+virus-testing+interventions.&aulast=Shrestha&pid=%3Cauthor%3EShrestha+RK%2CSansom+S…	Aassessed the costs of HIV-testing interventions using different costing methods.	Yes	HIV/AIDS	D	A	A	HIV Testing Programs	No	NA	Not specified	Not specified	F	H	NA	NA	Not specified	D	Not specified	Not specified	A	USA	Not specified	E	D	E	NA	I	"jails"; "transgender communities"; "outreach venues"; "partner services"; "social networks"	B	NA	Yes programs but not participants	14 programs; unspecified number of participants	2003	2006
11487	Economic analysis of the diabetes and hypertension screening collaboration between community pharmacies and a Thai government primary care unit.	Sookaneknun,P.;Saramunee,K.;Rattarom,R.;Kongsri,S.;Senanok,R.;Pinitkit,P.;Sawangsri,W.;Deesin,B.	2010	Primary care diabetes	AIMS: To evaluate models for collaboration between community pharmacies and a government primary care unit (PCU) in carrying out a screening program for diabetes and hypertension. METHODS: An action research was undertaken and a screening and referring protocol developed. Study sites were two community pharmacies (Model 1) and footpaths/streets and seven communities (Model 2) under supervision of…	IM;Adult;Aged;Community Pharmacy Services/ec [Economics];Cooperative Behavior;Cost-Benefit Analysis;Diabetes Mellitus/di [Diagnosis];Diabetes Mellitus/ec [Economics];Female;Government Programs/ec [Economics];Health Care Costs;Humans;Hypertension/di [Diagnosis];Hypertension/ec [Economics];Interinstitutional Relations;Male;Mass Screening/ec [Economics];Middle Aged;Models, Economic;Patient Acceptanc…	Ovid MEDLINE	4	3	155	164	England	English	http://dx.doi.org/10.1016/j.pcd.2010.05.003	http://sfx.library.yale.edu/sfx_local?sid=OVID:medline&id=pmid:20558122&id=doi:10.1016%2Fj.pcd.2010.05.003&issn=1878-0210&isbn=&volume=4&issue=3&spage=155&pages=155-64&date=2010&title=Primary+care+diabetes&atitle=Economic+analysis+of+the+diabetes+and+hypertension+screening+collaboration+between+community+pharmacies+and+a+Thai+government+primary+care+unit.&aulast=Sookaneknun&pid=%3Cauthor%3ESookan…	Evaluated models for collaboration between community pharmacies and a government primary care unit (PCU) in carrying out a screening program for diabetes and hypertension.	Yes	Diabetes; hypertension	D	C; G	D; I	Model 1 (pharmacy screening)	Yes	Model 2 (community screening); Combined Model (model 1 and model 2)	Both sexes	No	D; E	H	NA	NA	Not specified	E	Not specified	No	E	Thailand	BE	F	D	E	Not specified	G; I	"two pharmacies and one PCU (Samukee PCU)"	B	NA	Yes	456	2007	2007
11493	Low fresh gas flow balanced anesthesia versus target controlled intravenous infusion anesthesia in laparoscopic cholecystectomy: a cost-minimization analysis.	Stevanovic,P. D.;Petrova,G.;Miljkovic,B.;Scepanovic,R.;Perunovic,R.;Stojanovic,D.;Dobrasinovic,J.	2008	Clinical therapeutics	BACKGROUND: Laparoscopic surgery is widely recognized as a well-tolerated and effective method for cholecystectomy. It is also considered cost saving because it has been associated with a decreased hospital length of stay. Variables that might lead to increased costs in laparoscopic surgery are the technique and drugs used in anesthesia. OBJECTIVE: The goal of this study was to compare the costs …	IM;Adolescent;Adult;Aged;Analgesics, Opioid/tu [Therapeutic Use];Anesthetics, Inhalation/ad [Administration & Dosage];Anesthetics, Inhalation/ec [Economics];Anesthetics, Intravenous/ad [Administration & Dosage];Anesthetics, Intravenous/ec [Economics];Cholecystectomy, Laparoscopic/ec [Economics];Costs and Cost Analysis/ec [Economics];Female;Humans;Infusions, Intravenous/ec [Economics];Male;Methyl …	Ovid MEDLINE	30	9	1714	1725	United States	English	http://dx.doi.org/10.1016/j.clinthera.2008.09.009	http://sfx.library.yale.edu/sfx_local?sid=OVID:medline&id=pmid:18840378&id=doi:10.1016%2Fj.clinthera.2008.09.009&issn=0149-2918&isbn=&volume=30&issue=9&spage=1714&pages=1714-25&date=2008&title=Clinical+Therapeutics&atitle=Low+fresh+gas+flow+balanced+anesthesia+versus+target+controlled+intravenous+infusion+anesthesia+in+laparoscopic+cholecystectomy%3A+a+cost-minimization+analysis.&aulast=Stevanovi…	Compared the costs of 2 anesthetic techniques used in laparoscopic cholecystectomy (LC).	Yes	Disease of gallbladder requiring surgical removal	D	I	K	Low fresh gas flow (LFGF) anesthesia with sevoflurane or sufentanil controlled intravenous infusion (TCI)	Yes	Propofol/sufentanil target controlled intravenous infusion anesthesia (TCI group)	Both sexes	No	D	H	NA	NA	Not specified	E	Not specified	Not specified	C	Republic of Serbia	BE	F	D	E	Not specified	B	NA	A	NA	Yes	60	Not specified	Not specified
11501	Identifying and controlling for program-level differences in comparative cost analysis: lessons from the economic evaluation of the National Breast and Cervical Cancer Early Detection Program.	Subramanian,S.;Ekwueme,D. U.;Gardner,J. G.;Bapat,B.;Kramer,C.	2008	Evaluation & Program Planning	Performing economic evaluations of established health care programs is essential to identify and control for underlying program-level variations and to make valid comparisons. At a time when the need for such evaluations is growing, health care professionals have limited information on the methodological challenges of performing these evaluations. In this study, we used the National Breast and Ce…	IM;Breast Neoplasms/di [Diagnosis];Costs and Cost Analysis;Early Diagnosis;Female;Humans;Mass Screening/ec [Economics];Mass Screening/og [Organization & Administration];National Health Programs/og [Organization & Administration];Program Evaluation/ec [Economics];Program Evaluation/mt [Methods];United States;Uterine Cervical Neoplasms/di [Diagnosis]	Ovid MEDLINE	31	2	136	144	United States	English	http://dx.doi.org/10.1016/j.evalprogplan.2008.02.002	http://sfx.library.yale.edu/sfx_local?sid=OVID:medline&id=pmid:18359084&id=doi:10.1016%2Fj.evalprogplan.2008.02.002&issn=0149-7189&isbn=&volume=31&issue=2&spage=136&pages=136-44&date=2008&title=Evaluation+%26+Program+Planning&atitle=Identifying+and+controlling+for+program-level+differences+in+comparative+cost+analysis%3A+lessons+from+the+economic+evaluation+of+the+National+Breast+and+Cervical+Can…	Conducted an economic evaluation of the National Breast and Cervical Cancer Early Detection Program to illustrate underlying program-level variations.	Yes	Breast cancer; cervical cancer	D	B	B	National Breast and Cervical Cancer Early Detection Program (NBCCEDP)	No	NA	Females	Not specified	F	H	NA	NA	Not specified	E	Yes	Not specified	A	USA	Not specified	E	D	E	NA	I	"Centralized programs offer clinical services in satellite offices, but all other activities are performed centrally, such as tracking and case management services. Decentralized programs, on the other hand, contract with local and regional health departments, private hospitals, or other health care facilities to fully manage and provide screening and diagnostic services and other activities. Pro…	B	NA	Yes	9 programs; unspecified number of participants	2003	2004
11503	Full costs of dispensing and administering fluorouracil chemotherapy for outpatients: A microcosting study.	Suh,D. C.;Powers,C. A.;Barone,J. A.;Shin,H.;Kwon,J.;Goodin,S.	2010	Research In Social & Administrative Pharmacy	BACKGROUND: Although full costs (including direct and indirect costs) that incurred during the process of chemotherapy administration should be measured, many studies estimate only direct labor and medication costs associated with various chemotherapy delivery systems. OBJECTIVES: To estimate the total costs for dispensing and administration of fluorouracil when administered with leucovorin, by i…	IM;Antineoplastic Combined Chemotherapy Protocols/ad [Administration & Dosage];Antineoplastic Combined Chemotherapy Protocols/ec [Economics];Drug Costs;Fluorouracil/ad [Administration & Dosage];Fluorouracil/ec [Economics];Health Care Costs;Humans;Infusions, Intravenous;Injections, Intravenous;Leucovorin/ad [Administration & Dosage];New Jersey;Outpatients;Pharmacy Service, Hospital/ec [Economics];…	Ovid MEDLINE	6	3	246	256	United States	English	http://dx.doi.org/10.1016/j.sapharm.2009.07.004	http://sfx.library.yale.edu/sfx_local?sid=OVID:medline&id=pmid:20813337&id=doi:10.1016%2Fj.sapharm.2009.07.004&issn=1551-7411&isbn=&volume=6&issue=3&spage=246&pages=246-56&date=2010&title=Research+In+Social+%26+Administrative+Pharmacy&atitle=Full+costs+of+dispensing+and+administering+fluorouracil+chemotherapy+for+outpatients%3A+A+microcosting+study.&aulast=Suh&pid=%3Cauthor%3ESuh+DC%2CPowers+CA%2…	Estimated the total costs for dispensing and administration of fluorouracil when administered with leucovorin, by intravenous infusion or bolus.	Yes	Cancer	D	B	B	Fluorouracil chemotherapy	No	NA	Both sexes	Not specified	D; E; F	A; B; F; G	"Others" (details not specified)	NA	No	E	Not specified	Not specified	A	USA	AG	A; B; D	C	A	NA	B	NA	B	NA	Yes	71+275	1998	1999
11509	A cost comparison of mandibular two-implant overdenture and conventional denture treatment.	Takanashi,Y.;Penrod,J. R.;Lund,J. P.;Feine,J. S.	2004	International Journal of Prosthodontics	PURPOSE: This article compares the cost of mandibular two-implant overdenture treatment to that of conventional denture treatment in an academic teaching hospital. MATERIALS AND METHODS: Sixty edentulous patients (aged 65 to 75 years) participated in a randomized clinical trial. All patients received a new maxillary complete denture and either a mandibular conventional denture (n = 30) or an impl…	D;Aged;Dental Implantation, Endosseous/ec [Economics];Dental Implants/ec [Economics];Dental Prosthesis, Implant-Supported/ec [Economics];Denture, Complete, Lower/ec [Economics];Denture, Overlay/ec [Economics];Health Care Costs/sn [Statistics & Numerical Data];Humans;Mandible;Mouth, Edentulous/ec [Economics];Mouth, Edentulous/rh [Rehabilitation];Office Visits/ec [Economics]	Ovid MEDLINE	17	2	181	186	United States	English		http://sfx.library.yale.edu/sfx_local?sid=OVID:medline&id=pmid:15119869&id=doi:&issn=0893-2174&isbn=&volume=17&issue=2&spage=181&pages=181-6&date=2004&title=International+Journal+of+Prosthodontics&atitle=A+cost+comparison+of+mandibular+two-implant+overdenture+and+conventional+denture+treatment.&aulast=Takanashi&pid=%3Cauthor%3ETakanashi+Y%2CPenrod+JR%2CLund+JP%2CFeine+JS%3C%2Fauthor%3E%3CAN%3E151…	Compared the cost of mandibular two-implant overdenture treatment to that of conventional denture treatment.	Yes	Edentulous jaws	D	I	K	Mandibular unsplinted two-implant overdentures (IOD)	Yes	Conventional denture (CD)	Not specified	No	E	H	NA	NA	Not specified	E	Not specified	Not specified	B	Canada	BE	F	D	E	Not specified	B	NA	A	NA	Yes	60	Not specified	Not specified
11515	Comparing methodologies for the cost estimation of hospital services.	Tan,S. S.;Rutten,F. F.;van Ineveld,B. M.;Redekop,W. K.;Hakkaart-van Roijen,L.	2009	European Journal of Health Economics	The aim of the study was to determine whether the total cost estimate of a hospital service remains reliable when the cost components of bottom-up microcosting were replaced by the cost components of top-down microcosting or gross costing. Total cost estimates were determined in representative general hospitals in the Netherlands for appendectomy, normal delivery, stroke and acute myocardial infa…	IM;Appendectomy/ec [Economics];Delivery, Obstetric/ec [Economics];Hospital Costs;Hospitals, General;Humans;Models, Economic;Myocardial Infarction/ec [Economics];Netherlands;Stroke/ec [Economics]	Ovid MEDLINE	10	1	39	45	Germany	English	http://dx.doi.org/10.1007/s10198-008-0101-x	http://sfx.library.yale.edu/sfx_local?sid=OVID:medline&id=pmid:18340472&id=doi:10.1007%2Fs10198-008-0101-x&issn=1618-7598&isbn=&volume=10&issue=1&spage=39&pages=39-45&date=2009&title=European+Journal+of+Health+Economics&atitle=Comparing+methodologies+for+the+cost+estimation+of+hospital+services.&aulast=Tan&pid=%3Cauthor%3ETan+SS%2CRutten+FF%2Cvan+Ineveld+BM%2CRedekop+WK%2CHakkaart-van+Roijen+L%3C…	Determined whether the total cost estimate of a hospital service remains reliable when the cost components of bottom-up microcosting were replaced by the cost components of top-down microcosting or gross costing.	Yes	Appendectomy; normal delivery; stroke; AMI	D	G; I; K	I; K; O	Inpatient care	No	NA	Both sexes	Both	F	H	NA	NA	Not specified	E	Not specified	Not specified	C	Netherlands	BE	F	D	E	Not specified	E	NA	B	NA	Yes	appendectomy (n = 100), normal delivery (n = 70), stroke (n = 70) and AMI (n = 60)	2005	2005
11524	A prospective cost analysis of laparoscopic cholecystectomy.	Traverso,L. W.;Hargrave,K.	1995	American Journal of Surgery	BACKGROUND: In order to improve the value of laparoscopic cholecystectomy (LC), we completed a prospective micro-cost analysis at a large, multispecialty referral hospital. METHODS: After a line-item cost database had been established, the following cost data were retrieved over a 1-year period (May 1993 through May 1994): operating room (OR), radiology, pharmacy, anesthesia supplies, recovery ro…	AIM, IM;Cholangiography/ec [Economics];Cholecystectomy, Laparoscopic/ec [Economics];Costs and Cost Analysis;Disposable Equipment/ec [Economics];Equipment and Supplies, Hospital/ec [Economics];Hospital Costs;Humans;Length of Stay/ec [Economics];Operating Rooms/ec [Economics]	Ovid MEDLINE	169	5	503	506	UNITED STATES	English		http://sfx.library.yale.edu/sfx_local?sid=OVID:medline&id=pmid:7747829&id=doi:&issn=0002-9610&isbn=&volume=169&issue=5&spage=503&pages=503-6&date=1995&title=American+Journal+of+Surgery&atitle=A+prospective+cost+analysis+of+laparoscopic+cholecystectomy.&aulast=Traverso&pid=%3Cauthor%3ETraverso+LW%2CHargrave+K%3C%2Fauthor%3E%3CAN%3E7747829%3C%2FAN%3E%3Cdn%3E%3C%2Fdn%3E	Completed a prospective micro-cost analysis of laparoscopic cholecystectomy (LC).	Yes	Inguinal hernia	D	I	K	Laparoscopic cholecystectomy (LC)	No	NA	Not specified but implied both sexes	Not specified	F	H	NA	NA	Not specified	E	Not specified	Not specified	A	USA	BA	E	D	E	NA	B; E	NA	B	NA	Yes	60	1993	1994
11530	Contrast-enhanced MR angiography vs intra-arterial digital subtraction angiography for carotid imaging: activity-based cost analysis.	U-King-Im,J. M.;Hollingworth,W.;Trivedi,R. A.;Cross,J. J.;Higgins,N. J.;Graves,M. J.;Kirkpatrick,P. J.;Antoun,N. M.;Gillard,J. H.	2004	European radiology	The aim of this study was to compare the costs of performing contrast-enhanced MR angiography (CE MRA) with intra-arterial digital subtraction angiography (DSA) for the evaluation of carotid atherosclerotic disease. Activity-based cost analysis was used to identify the costs of performing each procedure. The variable direct costs of performing CE MRA and DSA were determined in 20 patients by usin…	IM;Aged;Angiography, Digital Subtraction/ec [Economics];Angiography, Digital Subtraction/mt [Methods];Carotid Artery Diseases/di [Diagnosis];Carotid Artery Diseases/ec [Economics];Carotid Artery, Common;Contrast Media;Costs and Cost Analysis;Female;Gadolinium DTPA/du [Diagnostic Use];Humans;Iopamidol/du [Diagnostic Use];Magnetic Resonance Angiography/ec [Economics];Magnetic Resonance Angiography/…	Ovid MEDLINE	14	4	730	735	Germany	English		http://sfx.library.yale.edu/sfx_local?sid=OVID:medline&id=pmid:14618366&id=doi:&issn=0938-7994&isbn=&volume=14&issue=4&spage=730&pages=730-5&date=2004&title=European+Radiology&atitle=Contrast-enhanced+MR+angiography+vs+intra-arterial+digital+subtraction+angiography+for+carotid+imaging%3A+activity-based+cost+analysis.&aulast=U-King-Im&pid=%3Cauthor%3EU-King-Im+JM%2CHollingworth+W%2CTrivedi+RA%2CCr…	Compared the costs of performing contrast-enhanced MR angiography (CE MRA) with intra-arterial digital subtraction angiography (DSA) for the evaluation of carotid atherosclerotic disease	Yes	Carotid atherosclerotic disease	D	G	I	Contrast-enhanced MR angiography (CE MRA)	Yes	Digital subtraction angiography (DSA)	Both sexes	No	D; E	H	NA	NA	Not specified	E	Not specified	Not specified	C	UK	BE	F	D	E	Not specified	B	NA	B	NA	Yes	20	2002	2002
11536	Ready-to-use injection preparations versus conventional reconstituted admixtures: economic evaluation in a real-life setting.	van der Linden,P.;Douchamps,J.;Schmitt,C.;Forget,D.	2002	PharmacoEconomics	OBJECTIVE: To measure, in a real-life setting, the benefits of using ready-to-use (RTU) injection preparations compared with conventional reconstituted admixtures (Admix) in terms of cost savings. DESIGN AND PERSPECTIVE: An economic model was developed, based on a randomised study. The perspective of the economic evaluation was that of the hospital administration. A microcosting approach was used…	T;Aged;Cardiac Surgical Procedures;Cardiotonic Agents/ad [Administration & Dosage];Cardiotonic Agents/ec [Economics];Cost Savings;Dobutamine/ad [Administration & Dosage];Dobutamine/ec [Economics];Female;Humans;Injections, Intravenous/ec [Economics];Injections, Intravenous/mt [Methods];Male;Middle Aged;Models, Economic;Safety	Ovid MEDLINE	20	8	529	536	New Zealand	English		http://sfx.library.yale.edu/sfx_local?sid=OVID:medline&id=pmid:12109918&id=doi:&issn=1170-7690&isbn=&volume=20&issue=8&spage=529&pages=529-36&date=2002&title=Pharmacoeconomics&atitle=Ready-to-use+injection+preparations+versus+conventional+reconstituted+admixtures%3A+economic+evaluation+in+a+real-life+setting.&aulast=van+der+Linden&pid=%3Cauthor%3Evan+der+Linden+P%2CDouchamps+J%2CSchmitt+C%2CForge…	Measured cost savings of using ready-to-use (RTU) injection preparations compared with conventional reconstituted admixtures (Admix)	Yes	Cardiac problem	D	G	I	Ready to use (RTU) injection preparations	Yes	Conventional reconstituted admixtures	Both sexes	Not specified	D; E; F	H	NA	NA	Not specified	E	Not specified	Not specified	C	Belgium	BE	F	D	E	"Belgian public health insurance"	E	NA	A	NA	Yes	56	Not specified	Not specified
11547	The cost-effectiveness of a child nutrition education programme in Peru.	Waters,H. R.;Penny,M. E.;Creed-Kanashiro,H. M.;Robert,R. C.;Narro,R.;Willis,J.;Caulfield,L. E.;Black,R. E.	2006	Health Policy & Planning	This article reports impact and cost results from a health facility-based nutrition education programme targeting children less than 2 years of age in Trujillo, Peru. Key elements of the programme included participative complementary feeding demonstrations, growth monitoring sessions and an accreditation process. Data were collected from six intervention and six control health facilities to measu…	H;Adult;Child Nutrition Sciences/ed [Education];Child, Preschool;Cost-Benefit Analysis;Data Collection;Family Characteristics;Female;Humans;Infant;Infant, Newborn;Peru	Ovid MEDLINE	21	4	257	264	England	English		http://sfx.library.yale.edu/sfx_local?sid=OVID:medline&id=pmid:16672293&id=doi:&issn=0268-1080&isbn=&volume=21&issue=4&spage=257&pages=257-64&date=2006&title=Health+Policy+%26+Planning&atitle=The+cost-effectiveness+of+a+child+nutrition+education+programme+in+Peru.&aulast=Waters&pid=%3Cauthor%3EWaters+HR%2CPenny+ME%2CCreed-Kanashiro+HM%2CRobert+RC%2CNarro+R%2CWillis+J%2CCaulfield+LE%2CBlack+RE%3C%…	Assessed the impact and cost results from a health facility-based nutrition education programme.	Yes	Malnutrition	D	C	D	Nutrition education programme	Yes	Control group	Both sexes	No	A; B; C	H	NA	NA	Not specified	C	Yes	No	G	Peru	BE	F	D	E	Not specified	G	NA	A	NA	Yes	377	2000	2001
11568	Collecting unit cost data in multicentre studies. Creating comparable methods.	Wordsworth,S.;Ludbrook,A.;Caskey,F.;Macleod,A.	2005	European Journal of Health Economics	International comparisons of health care systems and services have created increased interest in the comparability of cost results. This study compared top-down and bottom-up approaches to collecting unit cost data across centres in the context of examining the cost-effectiveness of dialysis therapy across Europe. The study tested whether health care technologies in different countries can be cos…	IM;Costs and Cost Analysis;Data Collection/mt [Methods];Europe;Humans;Kidney Failure, Chronic/th [Therapy];Multicenter Studies as Topic;Renal Dialysis/ec [Economics]	Ovid MEDLINE	6	1	38	44	Germany	English		http://sfx.library.yale.edu/sfx_local?sid=OVID:medline&id=pmid:15772871&id=doi:&issn=1618-7598&isbn=&volume=6&issue=1&spage=38&pages=38-44&date=2005&title=European+Journal+of+Health+Economics&atitle=Collecting+unit+cost+data+in+multicentre+studies.+Creating+comparable+methods.&aulast=Wordsworth&pid=%3Cauthor%3EWordsworth+S%2CLudbrook+A%2CCaskey+F%2CMacleod+A%3C%2Fauthor%3E%3CAN%3E15772871%3C%2FAN…	Examined the cost-effectiveness of dialysis therapy	Yes	End-stage renal disease (ESRD)	D	J	N	Haemodialysis (HD)	Yes	Peritoneal dialysis (PD)	Not specified but implied both sexes	Not specified	F	H	NA	NA	Not specified	E	Not specified	Not specified	C	Estonia; France; Greece; Hungary; Scotland	BE	F	D	E	"social health insurance" for France and Estonia	B	NA	B	NA	Yes	7 centers	1999	1999
11597	The hospital cost of road traffic accidents at a South African regional trauma centre: A micro-costing study.	Parkinson,F.;Kent,S. J. W.;Aldous,C.;Oosthuizen,G.;Clarke,D.	2014	Injury	Background Road traffic crashes are responsible for a vast amount of death and disability in developing countries. This study uses a bottom up, micro-costing approach to determine the cost of road traffic related crashes in South Africa. Methods Using the data from one hundred consecutive RTC related admissions to a regional hospital in South Africa we performed a bottom up costing study. To calc…	Bottom-up costing, Cost, Developing country, Micro-costing, Road traffic crashes;abdominal injury;adolescent;adult;aged;arm injury;article;body regions;child;cost effectiveness analysis;female;head injury;hospital;hospital cost;human;injury scale;leg injury;length of stay;major clinical study;male;neck injury;orthopedic implant;pelvis injury;priority journal;soft tissue injury;South Africa;thorax…	Ovid Embase,	45	1	342	345	United Kingdom	English	http://dx.doi.org/10.1016/j.injury.2013.04.007	http://sfx.library.yale.edu/sfx_local?sid=OVID:embase&id=pmid:&id=doi:10.1016%2Fj.injury.2013.04.007&issn=0020-1383&isbn=&volume=45&issue=1&spage=342&pages=342-345&date=2014&title=Injury&atitle=The+hospital+cost+of+road+traffic+accidents+at+a+South+African+regional+trauma+centre%3A+A+micro-costing+study&aulast=Parkinson&pid=%3Cauthor%3EParkinson+F.%2CKent+S.J.W.%2CAldous+C.%2COosthuizen+G.%2CClar…	Determined the cost of road traffic related crashes in South Africa	Yes	Road traffic crashes	D	U	T	Inpatient care for road traffic crashes (RTC)	No	NA	Both sexes	Not specified	C; D; E	H	NA	NA	Not specified	E	Not specified	Not specified	F	South Africa	BE	F	D	E	Not specified	E	NA	B	NA	Yes	100	2011	2012
11627	Cost of neonatal intensive care delivered through district level public Hospitals in India.	Prinja,S.;Manchanda,N.;Mohan,P.;Gupta,G.;Sethy,G.;Sen,A.;Van Den Hombergh,H.;Kumar,R.	2013	Indian pediatrics	Objective: To assess the unit cost of level II neonatal intensive care treatment delivered through public hospitals and its fiscal implications in India. Design: Cost analysis study. Setting: Four Special Care Newborn Units (SCNUs) in public sector district hospitals in three Indian states, i.e. Bihar, Madhya Pradesh and Orissa, for the period 2010. Methods: Bottom-up economic costing methodology…	Child health, Costing, Economic evaluation, Neonatal intensive care, SCNU;article;cost benefit analysis;cost effectiveness analysis;health care cost;health care planning;health care policy;health care utilization;home care;hospital admission;human;India;newborn;newborn intensive care;newborn screening;newborn sepsis;pediatric ward;perinatal asphyxia;public hospital;sensitivity analysis;very low b…	Ovid Embase,	50	9	839	846	India	English	http://dx.doi.org/10.1007/s13312-013-0234-6	http://sfx.library.yale.edu/sfx_local?sid=OVID:embase&id=pmid:&id=doi:10.1007%2Fs13312-013-0234-6&issn=0019-6061&isbn=&volume=50&issue=9&spage=839&pages=839-846&date=2013&title=Indian+Pediatrics&atitle=Cost+of+neonatal+intensive+care+delivered+through+district+level+public+Hospitals+in+India&aulast=Prinja&pid=%3Cauthor%3EPrinja+S.%2CManchanda+N.%2CMohan+P.%2CGupta+G.%2CSethy+G.%2CSen+A.%2CVan+Den…	Assessed the unit cost of level II neonatal intensive care treatment delivered through public hospitals.	No	NA	NA	S	W	Neonatal care at Special Care Newborn Units (SCNUs)	No	NA	Not specified but implied both sexes	No	A	H	NA	NA	Not specified	C	Not specified	Not specified	E	India	BE	F	D	E	Not specified	E	NA	B	NA	Yes	5510	2010	2010
11642	Staff costs of hospital-based outpatient care of patients with cystic fibrosis.	Hollmeyer,H.;Schreygg,J.;Wahn,U.;Staab,D.	2011	Health Economics Review	Background: This study identified per patient resource use and staff costs at a cystic fibrosis (CF) outpatient unit from the health care provider's perspective. Methods: Personnel cost data were prospectively collected for all CF outpatients (n = 126) under routine conditions at the Charite Medical School Berlin in Germany over a six month study period. Patients were grouped according to age, se…	Activity-based costing, Analysis of variance, Cost analysis, Cystic fibrosis, Lung function testing, Micro-costing, Multivariate analysis, Outpatient service, Respiratory tract colonization;adolescent;adult;age distribution;article;child;cost benefit analysis;cystic fibrosis;disease severity;female;Germany;health care cost;health care utilization;hospital personnel;human;infant;major clinical stu…	Ovid Embase,	1	1	1	8	Germany	English	http://dx.doi.org/10.1186/2191-1991-1-10	http://sfx.library.yale.edu/sfx_local?sid=OVID:embase&id=pmid:&id=doi:10.1186%2F2191-1991-1-10&issn=2191-1991&isbn=&volume=1&issue=1&spage=1&pages=1-8&date=2011&title=Health+Economics+Review&atitle=Staff+costs+of+hospital-based+outpatient+care+of+patients+with+cystic+fibrosis&aulast=Hollmeyer&pid=%3Cauthor%3EHollmeyer+H.%2CSchreygg+J.%2CWahn+U.%2CStaab+D.%3C%2Fauthor%3E%3CAN%3E2013496550%3C%2FAN%…	Identified per patient resource use and staff costs at a cystic fibrosis (CF) outpatient unit from the health care provider’s perspective.	Yes	Cystic fibrosis	D	C	D	Outpatient care for CF	No	NA	Both sexes	Not specified	B; C; D	H	NA	NA	Not specified	E	Not specified	Not specified	C	Germany	BE	F	D	E	Not specified	B	NA	B	NA	Yes	126	2004	2004
11688	Accurately costing unilateral delayed DIEP flap breast reconstruction.	Paget,J. T.;Young,K. C.;Wilson,S. M.	2013	Journal of Plastic, Reconstructive and Aesthetic Surgery	Introduction Free tissue transfer for breast reconstruction is widely practiced in the UK and its availability forms part of the NICE guidelines in treating breast cancer. Free flap reconstruction scores highly on patient reported outcome measures for both immediate and delayed procedures. However there are significant resource implications and a concern that the financial burden is not adequatel…	Breast reconstruction, Costing analysis, Deep inferior epigastric artery perforator flap, DIEP, Free tissue transfer, Health resource groups costs, HRG costs, Micro-costing, Payment by results, PBR;article;breast reconstruction;deep inferior epigastric perforator flap;health care cost;human;income;operating room personnel;priority journal;prospective study;reimbursement	Ovid Embase,	66	7	926	930	United Kingdom	English	http://dx.doi.org/10.1016/j.bjps.2013.03.032	http://sfx.library.yale.edu/sfx_local?sid=OVID:embase&id=pmid:&id=doi:10.1016%2Fj.bjps.2013.03.032&issn=1748-6815&isbn=&volume=66&issue=7&spage=926&pages=926-930&date=2013&title=Journal+of+Plastic%2C+Reconstructive+and+Aesthetic+Surgery&atitle=Accurately+costing+unilateral+delayed+DIEP+flap+breast+reconstruction&aulast=Paget&pid=%3Cauthor%3EPaget+J.T.%2CYoung+K.C.%2CWilson+S.M.%3C%2Fauthor%3E%3CA…	Compared the cost of deep inferior epigastric artery perforator flap breast reconstruction with local financial estimates and reimbursement	Yes	Breast cancer	D	B	B	unilateral delayed DIEP breast reconstruction	No	NA	Females	Not specified	F	H	NA	NA	Not specified	E	Not specified	Not specified	C	UK	BE	F	D	E	Not specified	E	NA	B	NA	Yes	10	2011	2011
11854	Case management to improve adherence for HIV-infected patients receiving antiretroviral therapy in Ethiopia: A micro-costing study.	Marseille,E. A.;Kevany,S.;Ahmed,I.;Feleke,G.;Graham,B.;Heller,T.;Kahn,J. G.;Reyes,M.	2011	Cost Effectiveness and Resource Allocation	Background: Adherence to antiretroviral medication regimens is essential to good clinical outcomes for HIV-infected patients. Little is known about the costs of case management (CM) designed to improve adherence for patients identified as being at risk for poor adherence in resource-constrained settings. This study analyzed the costs, outputs, unit costs and correlates of unit cost variation for …	adult;aged;article;bivariate analysis;case management;correlation analysis;cost benefit analysis;Ethiopia;female;health care cost;human;Human immunodeficiency virus infected patient;Human immunodeficiency virus infection/dm [Disease Management];Human immunodeficiency virus infection/dt [Drug Therapy];major clinical study;male;patient compliance;quantitative analysis;antiretrovirus agent/dt [Drug …	Ovid Embase,	9				United Kingdom	English	http://dx.doi.org/10.1186/1478-7547-9-18	http://www.resource-allocation.com/content/9/1/18; http://sfx.library.yale.edu/sfx_local?sid=OVID:embase&id=pmid:&id=doi:10.1186%2F1478-7547-9-18&issn=1478-7547&isbn=&volume=9&issue=&spage=18&pages=&date=2011&title=Cost+Effectiveness+and+Resource+Allocation&atitle=Case+management+to+improve+adherence+for+HIV-infected+patients+receiving+antiretroviral+therapy+in+Ethiopia%3A+A+micro-costing+study&a…	Analyzed the costs, outputs, unit costs and correlates of unit cost variation for case management (CM) services for improving antiretroviral therapy (ART) adherence.	Yes	HIV/AIDS	D	A	A	Case management (CM) services for antiretroviral therapy (ART) adherence	No	NA	Both sexes	Not specified	D; E	H	NA	NA	Not specified	E	Not specified	No	F	Ethiopia	BE	F	D	E	Not specified	I	"health care sites"	B	NA	Yes	14 health care sites	2008	2009
11905	Resource usage in outpatient care and reimbursement for cystic fibrosis in Germany.	Eidt-Koch,D.;Wagner,T. O. F.;Mittendorf,T.;Reimann,A.;Von Der Schulenburg,J. -M	2011	Pediatric pulmonology	Objective: Objective of this study is to assess and evaluate resource use in outpatient treatment in Germany and to compare it with remuneration. Methods: Outpatient treatment was evaluated in seven different centers for pediatric and adult CF patients. Data were recorded during one representative month in 2006. A micro-costing approachwas used to value resource use data. Results: For outpatient …	Cost analysis, Cystic fibrosis, Germany, Reimbursement;adolescent;adult;article;bacterial colonization;child;cost benefit analysis;cystic fibrosis/dm [Disease Management];demography;female;Germany;health care system;hepatobiliary disease;human;infant;lung function;major clinical study;male;multicenter study;outpatient care;pancreas insufficiency;preschool child;priority journal;reimbursement;remu…	Ovid Embase,	46	3	278	285	United States	English	http://dx.doi.org/10.1002/ppul.21364	http://sfx.library.yale.edu/sfx_local?sid=OVID:embase&id=pmid:&id=doi:10.1002%2Fppul.21364&issn=8755-6863&isbn=&volume=46&issue=3&spage=278&pages=278-285&date=2011&title=Pediatric+Pulmonology&atitle=Resource+usage+in+outpatient+care+and+reimbursement+for+cystic+fibrosis+in+Germany&aulast=Eidt-Koch&pid=%3Cauthor%3EEidt-Koch+D.%2CWagner+T.O.F.%2CMittendorf+T.%2CReimann+A.%2CVon+Der+Schulenburg+J.-M…	Assessed and evaluated resource use in outpatient treatment in Germany for cystic fibrosis (CF)	Yes	Cystic fibrosis	D	C	D	Outpatient treatment for CF	No	NA	Both sexes	Not specified	A; B; C; D; F	H	NA	NA	Not specified	E	Not specified	Not specified	C	Germany	BE	F	D	E	German "statutory health insurance system (SHI)"	B	NA	B	NA	Yes	326	2006	2006
12109	The economic evaluation of a health screening program on congenital heart disease for school children in Taichung, Taiwan.	Chen,F. -L;Pai,J. -Y	2008	Asia-Pacific Journal of Public Health	Objective: The objective of this study was the economic evaluation of screening school children for congenital heart disease (CHD). Methods: The sample consisted of all the 45 725 students in grades 1 and 7 from Taichung County, Taiwan. STATISTICA, version 7.1, was used to determine descriptive statistics and Student's t tests on students' height, weight, and body mass index (BMI). Results: The t…	Activity-based costing method, Congenital heart disease, Economic evaluation, Hand-carried ultrasound devices, Mass health screening;article;body height;body mass;body weight;cardiologist;child;congenital heart disease;cost effectiveness analysis;economic aspect;female;health care;health care cost;human;image display;image quality;major clinical study;male;mass screening;sensitivity and specifici…	Ovid Embase,	20	4	307	316	Malaysia	English	http://dx.doi.org/10.1177/1010539508322248	http://sfx.library.yale.edu/sfx_local?sid=OVID:embase&id=pmid:&id=doi:10.1177%2F1010539508322248&issn=1010-5395&isbn=&volume=20&issue=4&spage=307&pages=307-316&date=2008&title=Asia-Pacific+Journal+of+Public+Health&atitle=The+economic+evaluation+of+a+health+screening+program+on+congenital+heart+disease+for+school+children+in+Taichung%2C+Taiwan&aulast=Chen&pid=%3Cauthor%3EChen+F.-L.%2CPai+J.-Y.%3C%…	Performed an economic evaluation of screening school children for congenital heart disease (CHD)	Yes	Congenital heart disease	D	G	I	Screening using a handheld ultrasound device	No	NA	Both sexes	No	C	D	NA	D	Not specified	C	Not specified	Not applicable	E	Taiwan	BE	F	D	E	Not specified	I	Schools	B	NA	Yes	45725	Not specified	Not specified
12152	Cost estimation of neonatal intensive care in Greece: The case of Athens maternity hospitals.	Geitona,M.;Hatzikou,M.	2007	Journal of Medical Economics	This study aimed to estimate the hospitalisation costs for neonatal intensive care and to investigate any discrepancies with reimbursement by the social funds in Greece. The study was based on a prospective selection of neonates admitted to the intensive care unit of two hospitals within a 3-month period in 2004. Data were collected and classified with respect to birthweight and gestational age. …	Birthweight, Cost analysis, Gestational age, Greece, Neonatal intensive care unit cost;article;birth weight;cost benefit analysis;cost effectiveness analysis;diagnostic test;enteric feeding;female;gestational age;Greece;hospitalization;human;major clinical study;male;maternity ward;national health service;newborn;newborn intensive care;parenteral nutrition;reimbursement;sample size	Ovid Embase,	10	3	273	283	United Kingdom	English	http://dx.doi.org/10.3111/13696990701495975	http://sfx.library.yale.edu/sfx_local?sid=OVID:embase&id=pmid:&id=doi:10.3111%2F13696990701495975&issn=1369-6998&isbn=&volume=10&issue=3&spage=273&pages=273-283&date=2007&title=Journal+of+Medical+Economics&atitle=Cost+estimation+of+neonatal+intensive+care+in+Greece%3A+The+case+of+Athens+maternity+hospitals&aulast=Geitona&pid=%3Cauthor%3EGeitona+M.%2CHatzikou+M.%3C%2Fauthor%3E%3CAN%3E2007471831%3C…	Estimated the hospitalisation costs for neonatal intensive care and to investigate any discrepancies with reimbursement by the social funds in Greece	No	NA	NA	S	W	Neonatal intensive care	No	NA	Both sexes	No	A	H	NA	NA	Not specified	C	Not specified	Not applicable	C	Greece	BE	F	D	E	Not specified	E	NA	B	NA	Yes	99	2004	2004
12299	Burden of illness imposed by severe sepsis in Germany.	Schmid,A.;Burchardi,H.;Clouth,J.;Schneider,H.	2002	European Journal of Health Economics	Sepsis is a systemic response to severe infection in critically ill patients and is among the most frequent causes of death in intensive care medicine. Every year between 44,000 and 95,000 persons suffer from this illness in Germany. With the help of a retrospective electronic chart analysis in three adult ICUs of three university hospitals we calculated by a bottom-up approach the direct costs o…	Burden of illness, Cost of illness, Epidemiology, Severe sepsis;article;critical illness;disease severity;Germany;health care cost;human;incidence;infection/di [Diagnosis];infection/dm [Disease Management];infection/dt [Drug Therapy];infection/ep [Epidemiology];intensive care unit;laboratory test;mortality;priority journal;sepsis/di [Diagnosis];sepsis/dm [Disease Management];sepsis/dt [Drug Thera…	Ovid Embase,	3	2	77	82	Germany	English	http://dx.doi.org/10.1007/s10198-002-0095-8	http://sfx.library.yale.edu/sfx_local?sid=OVID:embase&id=pmid:&id=doi:10.1007%2Fs10198-002-0095-8&issn=1618-7598&isbn=&volume=3&issue=2&spage=77&pages=77-82&date=2002&title=European+Journal+of+Health+Economics&atitle=Burden+of+illness+imposed+by+severe+sepsis+in+Germany&aulast=Schmid&pid=%3Cauthor%3ESchmid+A.%2CBurchardi+H.%2CClouth+J.%2CSchneider+H.%3C%2Fauthor%3E%3CAN%3E2003143169%3C%2FAN%3E%3C…	Calculated by a bottom-up approach the direct costs of severe sepsis.	Yes	Severe sepsis	A	A	A	Care for severe sepsis	No	NA	Both sexes	Not specified	D; E; F	H	NA	NA	Not specified	E	Not specified	Not specified	C	Germany	BE	F	D	E	Not specified	E	NA	B	NA	Yes	385	1997	2000
12300	Costing of inpatient services at a superspeciality hospital in India.	Sharma,Y.;Sarma,R. K.;Chaubey,P. C.	2002	JK Science	The recent years have seen great change in social and political scenario all over the developing world due to the liberalisation in economic and trade practices. Their impact permeated to the health and medical care delivery system resulting in import of high technique equipment and medical practices, thus leading to escalation in cost of medical care. The present study was conducted to find out …	Activity based costing, Cost centre, Cost of inpatient per day, Costing, Depreciation, Fixed cost, Variable cost;air conditioning;article;blood bank;cost utility analysis;developing country;diet;equipment;health care cost;hospital building;hospital management;hospital personnel;hospital service;India;laundry;manpower;medical record;organization and management;politics;practice guideline;radiology…	Ovid Embase,	4	4	194	198	India	English		http://sfx.library.yale.edu/sfx_local?sid=OVID:embase&id=pmid:&id=doi:&issn=0972-1177&isbn=&volume=4&issue=4&spage=194&pages=194-198&date=2002&title=JK+Science&atitle=Costing+of+inpatient+services+at+a+superspeciality+hospital+in+India&aulast=Sharma&pid=%3Cauthor%3ESharma+Y.%2CSarma+R.K.%2CChaubey+P.C.%3C%2Fauthor%3E%3CAN%3E2003315996%3C%2FAN%3E%3Cdn%3E%3C%2Fdn%3E	Estimated the cost of inpatient care services at selected specialty wards at tertiary care hospital in India.	No	NA	NA	S	W	Inpatient care	No	NA	Not specified but implied both sexes	Not specified	F	H	NA	NA	Not specified	E	Not specified	Not specified	E	India	BE	F	D	E	Not specified	E	NA	B	NA	No	Not clear	Not specified	Not specified
12427	Cost and therapeutic modification of intracoronary ultrasound-assisted coronary angioplasty.	Talley,J. D.;Mauldin,P. D.;Becker,E. R.;Stikovac,M.;Leesar,M. A.	1996	American Journal of Cardiology	Intracoronary ultrasound is used to define plaque morphology and quantitative characteristics before and after coronary angioplasty. The cost of the technique was defined in 87 patients who underwent elective, noncomplex procedures: group A was composed of 37 patients without intracoronary ultrasound, who served as a control group; group B comprised 23 patients who had only pastcoronary angioplas…	adult;aged;angiocardiography;article;clinical article;controlled study;coronary artery dilatation;coronary artery disease/di [Diagnosis];coronary artery disease/su [Surgery];cost;echography;female;heart catheterization;human;intracoronary infusion;intravenous drug administration;male;priority journal;thrombus/di [Diagnosis];thrombus/dt [Drug Therapy];heparin/ad [Drug Administration];urokinase/ad …	Ovid Embase,	77	15	1278	1282	United States	English	http://dx.doi.org/10.1016/S0002-9149%2896%2900192-0	http://sfx.library.yale.edu/sfx_local?sid=OVID:embase&id=pmid:&id=doi:10.1016%2FS0002-9149%252896%252900192-0&issn=0002-9149&isbn=&volume=77&issue=15&spage=1278&pages=1278-1282&date=1996&title=American+Journal+of+Cardiology&atitle=Cost+and+therapeutic+modification+of+intracoronary+ultrasound-assisted+coronary+angioplasty&aulast=Talley&pid=%3Cauthor%3ETalley+J.D.%2CMauldin+P.D.%2CBecker+E.R.%2CSti…	Compared the cost of intracoronary ultrasound-assisted angioplasty with standard angioplasty alone, and estimated how often the ultrasound information changed therapy and what this change was in the procedure cost.	Yes	Need for balloon angioplasty	D	G	I	Intracoronary ultrasound-assisted angioplasty (postcoronary angioplasty vs. pre- and post-angioplasty)	Yes	Angioplasty without intracoronary ultrasound	Both sexes	Not specified	D; F	H	NA	NA	Not specified	E	Not specified	Not specified	A	USA	Not specified	E	D	E	NA	E	NA	B	NA	Yes	87	Not specified	Not specified
12685	Cost-effectiveness of dual-head F-18-fluorodeoxyglucose PET for the detection of recurrent laryngeal cancer	Bongers,V.;Hobbelink,M. G.;van Rijk,P. P.;Hordijk,G. J.	2002	Cancer Biotherapy and Radiopharmaceuticals	Journal article This is a critical abstract of an economic evaluation that meets the criteria for inclusion on NHS EED. Each abstract contains a brief summary of the methods, the results and conclusions followed by a detailed critical assessment on the reliability of the study and the conclusions drawn. The use of positron emission tomography with fluorine-18 deoxyglucose (18F-FDG-PET) for the di…	Adult;Aged;Aged, 80 and over;Biopsy;Cost-Benefit Analysis;Female;Fluorodeoxyglucose F18 /diagnostic use /economics;Follow-Up Studies;Humans;Laryngeal Neoplasms /economics /radionuclide imaging /radiotherapy;Male;Middle Aged;Neoplasm Recurrence, Local /economics /radionuclide imaging;Neoplasms, Squamous Cell /economics /radionuclide imaging /radiotherapy;Prospective Studies;Radiopharmaceuticals /d…	NHS EED,	17		303	306				http://www.crd.york.ac.uk/CRDWeb/ShowRecord.asp?ID=22002001336	Examined cost-effectiveness of PET FDG vs CT in diagnosing laryngeal cancer	Yes	Laryngeal cancer	D	B	B	Positron emission tomography (PET) with fluorine-18 deoxyglucose (18FDG), i.e., 18F-FDG PET	Yes	computed tomography (CT) scan	Both sexes	Not specified	D; E	H	NA	NA	Not specified	E	Not specified	Not specified	C	Netherlands	BE	F	D	E	Not specified	B	NA	B	NA	Yes	80	1996	1999
12700	Randomized clinical trial and follow-up study of cost-effectiveness of laparoscopic versus conventional Nissen fundoplication	Draaisma,W. A.;Buskens,E.;Bais,J. E.;Simmermacher,R. K.;Rijnhart-De Jong,H. G.;Broeders,I. A.;Gooszen,H. G.	2006	British Journal of Surgery	Journal article This is a critical abstract of an economic evaluation that meets the criteria for inclusion on NHS EED. Each abstract contains a brief summary of the methods, the results and conclusions followed by a detailed critical assessment on the reliability of the study and the conclusions drawn. The study compared laparoscopic Nissen fundoplication (NF) versus conventional NF for the trea…	Adult;Cost-Benefit Analysis;Female;Follow-Up Studies;Fundoplication /economics /methods /statistics & numerical data;Gastroesophageal Reflux /economics /surgery;Humans;Laparoscopy /economics /methods /statistics & numerical data;Male;Middle Aged;Patient Satisfaction;Postoperative Complications /etiology;Quality of Life;Reoperation /statistics & numerical data;Sensitivity and Specificity;Statistic…	NHS EED,	93		690	697				http://www.crd.york.ac.uk/CRDWeb/ShowRecord.asp?ID=22006001247	Conducted an economic evaluation of laparoscopic Nissen fundoplication (LNF) compared with conventional open counterpart (CNF).	Yes	Gastro-oesophageal reflux disease (GORD)	D	I	K	Laparoscopic Nissen fundoplication (LNF)	Yes	Conventional Nissen fundoplication (CNF)	Both sexes	Not specified	D; F	H	NA	NA	Not specified	E	Not specified	Not specified	C	Netherlands	BE	F	D	E	Not specified	E	NA	A; B; C	NA	Yes	224	1997	Not specified
12744	A comprehensive program to prevent pressure ulcers in long-term care: exploring costs and outcomes	Lyder,C. H.;Shannon,R.;Empleo-Frazier,O.;McGeHee,D.;White,C.	2002	Ostomy/wound management	Journal article This is a critical abstract of an economic evaluation that meets the criteria for inclusion on NHS EED. Each abstract contains a brief summary of the methods, the results and conclusions followed by a detailed critical assessment on the reliability of the study and the conclusions drawn. The authors assessed comprehensive protocols of care (SOLUTIONS, ConvaTec, a Bristol-Myers Squ…	Aged;Aged, 80 and over;Cost-Benefit Analysis;Data Collection;Female;Humans;Incidence;Long-Term Care /economics;Male;Pressure Ulcer /economics /etiology /prevention & control;Retrospective Studies;Risk Factors	NHS EED,	48		52	62				http://www.crd.york.ac.uk/CRDWeb/ShowRecord.asp?ID=22002006610	Ascertained the cost and cost-effectiveness of a pressure ulcer prevention protocol of care.	Yes	Pressure ulcer	D	L	L	Comprehensive prevention protocol care for pressure ulcer	Yes	Usual (control) pressure ulcer prevention care	Both sexes	Not specified	E; F	A; H	NA	NA	Not specified	E	Not specified	Not specified	A	USA	H	E	D	E	NA	F	NA	B	NA	No	Not clear	1999	1999
12758	Human and financial costs of noninvasive mechanical ventilation in patients affected by COPD and acute respiratory failure	Nava,S.;Evangelisti,I.;Rampulla,C.;Compagnoni,M. L.;Fracchia,C.;Rubini,F.	1997	Chest	Journal article This is a critical abstract of an economic evaluation that meets the criteria for inclusion on NHS EED. Each abstract contains a brief summary of the methods, the results and conclusions followed by a detailed critical assessment on the reliability of the study and the conclusions drawn. Non-invasive mechanical ventilation (NIMV) using a full face mask was compared with invasive m…	Acute Disease;Allied Health Personnel /economics /statistics & numerical data;Cost of Illness;Costs and Cost Analysis;Humans;Italy;Lung Diseases, Obstructive /economics /therapy;Medical Staff, Hospital /economics /utilization;Nursing Staff, Hospital /economics /utilization;Prospective Studies;Rehabilitation Centers /economics;Respiration, Artificial /economics /methods /nursing /statistics & nume…	NHS EED,	111		1631	1638				http://www.crd.york.ac.uk/CRDWeb/ShowRecord.asp?ID=21997000868	Assessed the human and economic resources needed to ventilate patients by noninvasive mechanical ventilation (NIMV) and compared these with those needed by a group of six patients receiving invasive mechanical ventilation (InMV).	Yes	Acute respiratory failure	D	H	J	Noninvasive mechanical ventilation (NIMV)	Yes	Invasive mechanical ventilation (InMV)	Not specified	No	D; E	H	NA	NA	Not specified	E	Not specified	Not specified	C	Italy	BE	F	D	E	Not specified	E	NA	B	NA	Yes	16	1995	1996
12763	Clinical activity-based cost effectiveness of traditional versus modern wound management in patients with pressure ulcers	Ohura,T.;Sanada,H.;Mino,Y.	2004	Wounds	Journal article This is a critical abstract of an economic evaluation that meets the criteria for inclusion on NHS EED. Each abstract contains a brief summary of the methods, the results and conclusions followed by a detailed critical assessment on the reliability of the study and the conclusions drawn. Three alternative strategies for the management of pressure ulcers were examined. The strategi…	Algorithms;Comparative Study;Cost-Benefit Analysis;Costs and Cost Analysis;English Abstract;Health Care Costs;Humans;Occlusive Dressings /economics;Pressure Ulcer /economics /therapy	NHS EED,	16		157	163				http://www.crd.york.ac.uk/CRDWeb/ShowRecord.asp?ID=22004000743	Compared the cost-effectiveness of three pressure ulcer care procedures.	Yes	Pressure ulcer	D	L	L	Modem dressings + standardized wound management algorithm (MC/A)	Yes	Traditional dressings + standardized wound management algorithm (TC/ A); traditional dressings without standardized wound management algorithm (TC/NA)	Both sexes	Not specified	D; E	H	NA	NA	Not specified	E	Not specified	Not specified	E	Japan	BE	F	D	E	Not specified	F	NA	E	Patients in the study were successively assigned to one the three interventions	Yes	83	2001	2002
12786	Economic evaluation of pressure ulcer care: a cost minimization analysis of preventive strategies	Schuurman,J. P.;Schoonhoven,L.;Defloor,T.;van Engelshoven,I.;van Ramshorst,B.;Buskens,E.	2009	Nursing economic$	Journal article This is a critical abstract of an economic evaluation that meets the criteria for inclusion on NHS EED. Each abstract contains a brief summary of the methods, the results and conclusions followed by a detailed critical assessment on the reliability of the study and the conclusions drawn. Not stated. Netherlands English	Aged;Cost of Illness;Cost-Benefit Analysis;Direct Service Costs /statistics & numerical data;Female;Hospital Costs /statistics & numerical data;Hospitals, Teaching;Humans;Incidence;Length of Stay /economics;Male;Middle Aged;Netherlands /epidemiology;Nursing Administration Research;Nursing Staff, Hospital /economics;Outcome Assessment (Health Care);Pressure Ulcer /economics /epidemiology /preventi…	NHS EED,	27		390	400, 415				http://www.crd.york.ac.uk/CRDWeb/ShowRecord.asp?ID=22010000453	Determined the cost for prevention and treatment of pressure ulcers	Yes	Pressure ulcer	D	L	L	Human resource intensive approach for preventing and treating pressure ulcers	Yes	Technical approach for preventing and treating pressure ulcers	Both sexes	Not specified	D; E	H	NA	NA	Not specified	E	Not specified	Not specified	C	The Netherlands	BE	F	D	E	Not specified	E	NA	B	NA	Yes	1440 (Purse Value study) + 233 (Cost Study)	2001	2004
12811	Cost and cost-effectiveness of the COMBINE study in alcohol-dependent patients	Zarkin,G. A.;Bray,J. W.;Aldridge,A.;Mitra,D.;Mills,M. J.;Couper,D. J.;Cisler,R. A.;the Combined,Pharmacotherapies;Behavioral,Intervention Cost	2008	Archives of General Psychiatry	Journal article This is a critical abstract of an economic evaluation that meets the criteria for inclusion on NHS EED. Each abstract contains a brief summary of the methods, the results and conclusions followed by a detailed critical assessment on the reliability of the study and the conclusions drawn. Supported by a grant from the National Institute on Alcohol Abuse and Alcoholism. United State…	Adult;Alcohol Deterrents /adverse effects /economics /therapeutic use;Alcoholism /economics /rehabilitation;Behavior Therapy /economics;Combined Modality Therapy /economics;Cost-Benefit Analysis;Drug Costs /statistics & numerical data;Drug Therapy, Combination;Female;Humans;Male;Middle Aged;Naltrexone /adverse effects /economics /therapeutic use;Taurine /adverse effects /analogs & derivatives /ec…	NHS EED,	65		1214	1221				http://www.crd.york.ac.uk/CRDWeb/ShowRecord.asp?ID=22008102096	Evaluated the costs and cost-effectiveness of the COMBINE Study interventions (medications, behavioral therapies, and their combinations for the outpatient treatment of alcohol dependence).	Yes	Alcohol dependence	D	E	E	Acamprosate or matching placebo plus naltrexone or matching placebo plus either CBI or no additional behavioral therapy	Yes	CBI only (no MM or medication)	Both sexes	Not Specified	D; F	A; G	"Racial/ethnic minorities"	NA	No	E	Not specified	No	A	USA	Not specified	E	D	E	NA	I	Not Clear	A	NA	Yes	1383	2001	2004
13030	The costs of developing, implementing, and operating a safety learning system in community practice	O'Beirne,M.;Reid,R.;Zwicker,K.;Sterling,P.;Sokol,E.;Flemons,W.;Baker,R.;Clement,F.	2013	Journal of Patient Safety	BACKGROUND: The cost of implementing safety systems in primary care has not been examined. One type of safety system is a safety learning system (SLS). An SLS has 2 components: a reporting that monitors patient safety incidents and a learning component that facilitated the development and implementation of improvement strategies. It is important to understand the costs of an SLS to determine if t…	family medicine;general practice;health economics;primary care;safety;safety learning system	Scopus,	9	4	211	218					Determined the costs of the development, implementation, and operation of the community-based safety learning system (SLS)	No	NA	NA	S	W	Community-based safety learning system (SLS)	No	NA	NA	NA	NA	NA	NA	NA	NA	NA	NA	NA	B	Canada	BE	F	D	E	Not specified	A	NA	B	NA	Yes	19 family physician clinics	2006	2010
13033	Cost of behavior change communication channels of Manoshi -a maternal, neonatal and child health (MNCH) program in urban slums of Dhaka, Bangladesh	Sarker,B. K.;Ahmed,S.;Islam,N.;Khan,J. A. M.	2013	Cost Effectiveness and Resource Allocation	Background: The cost of behavior change communication (BCC) interventions has not been rigorously studied in Bangladesh. This study was conducted to assess the implementation costs of a BCC intervention in a maternal, neonatal and child health program (Manoshi) run by BRAC, which has been operating in the urban slums of Dhaka since 2007. The study estimates the costs of BCC tools per exposure amo…	BCC;Cost;Dhaka-Bangladesh;Micro-costing;MNCH-intervention;Urban-Slum	Scopus,	11	1							Assessed the implementation costs of a behavior change communication (BCC) intervention in a maternal, neonatal and child health program	No	NA	NA	S	W	Behavior change communication	No	NA	Both sexes	Both	F	H	NA	NA	Not specified	A	Not specified	Not specified	E	Bangladesh	BE	F	D	E	Not specified	G	NA	B	NA	No	Not clear	2010	2011
13045	The cost of implementing a 2-1-1 call center-based cancer control navigator program	Lairson,D. R.;Huo,J.;Ball Ricks,K. A.;Savas,L.;Fern├índez,M. E.	2013	Evaluation and program planning	Objectives: Determine the cost of implementing a call center-based cancer screening navigator program. Methods: Social service call centers in Houston and Weslaco, TX, assessed cancer risks and implemented cancer screening promotion and navigation. Micro costing was used to estimate the program costs. Staff logs and call records tracked personnel time and material costs, including a standard 30% …	Cancer screening;Cost;Cost estimate;Navigation	Scopus,	39		51	56					Determined the cost of implementing a call center-based cancer screening navigator program	Yes	Breast, cervical and colorectal cancer	D	B	B	Cancer control navigation (CCN)	Yes	Cancer control referral-only (usual care)	Both sexes	Not Specified	D; E	F; G	"Non-Hispanic"; "Unknown"	NA	No	E	No	No	A	USA	AV	E	D	E	NA	G	NA	A	NA	Yes	2933	2010	2012
11101	Economic evaluation of birth care in low-risk women. A comparison between a midwife-led birth unit and a standard obstetric unit within the same hospital in Norway. A randomised controlled trial.	Bernitz,S.;Aas,E.;Oian,P.	2012	Midwifery	OBJECTIVE: to investigate the cost-effectiveness in birth care for low-risk women, in an alongside midwife-led unit (MU) compared to a standard obstetric unit (SCU) within the same hospital. DESIGN: economic evaluation based on the findings of a randomised trial, randomising participants either into the MU or SCU. The hospital's activity-based costing system CPP was used to estimate costs, as no …	N;Adult;Delivery, Obstetric/ec [Economics];Female;Health Care Costs;Humans;Maternal Health Services/ec [Economics];Midwifery/ec [Economics];Norway;Nurse's Role;Nurse-Patient Relations;Nursing Methodology Research;Obstetrics and Gynecology Department, Hospital/ec [Economics];Outcome Assessment (Health Care)/ec [Economics];Pregnancy;Young Adult	Ovid MEDLINE	28	5	591	599	Scotland	English	http://dx.doi.org/10.1016/j.midw.2012.06.001	http://sfx.library.yale.edu/sfx_local?sid=OVID:medline&id=pmid:22901492&id=doi:10.1016%2Fj.midw.2012.06.001&issn=0266-6138&isbn=&volume=28&issue=5&spage=591&pages=591-9&date=2012&title=Midwifery&atitle=Economic+evaluation+of+birth+care+in+low-risk+women.+A+comparison+between+a+midwife-led+birth+unit+and+a+standard+obstetric+unit+within+the+same+hospital+in+Norway.+A+randomised+controlled+trial.&a…	Investigated the cost-effectiveness in birth care for low-risk women, in an alongside midwife-led unit (MU) compared to a standard obstetricunit (SCU) within the same hospital	Yes	Childbirth	D	K	O	Midwife-led care	Yes	Standard obstetric unit care	Females	Yes	D; F	H	NA	NA	Not specified	A	Not specified	Not specified	C	Norway	BE	F	D	E	Not specified	E	NA	A	NA	Yes	1110	2006	2010
11104	Economic analysis of angiography and preemptive angioplasty to prevent hemodialysis-access thrombosis.	Bittl,J. A.;Cohen,D. J.;Seek,M. M.;Feldman,R. L.	2010	Catheterization & Cardiovascular Interventions	OBJECTIVES: We sought to determine the economic value of early angiography and prophylactic angioplasty to prevent hemodialysis-access thrombosis. BACKGROUND: End stage renal disease consumes more than 6% of the Medicare budget. There is a need to understand the financial impact of each component of care. METHODS: We conducted an observational economic analysis of a closed cohort of 818 hemodialy…	IM;Angiography/ec [Economics];Angioplasty, Balloon/ec [Economics];Arteriovenous Shunt, Surgical/ae [Adverse Effects];Arteriovenous Shunt, Surgical/ec [Economics];Blood Vessel Prosthesis Implantation/ae [Adverse Effects];Blood Vessel Prosthesis Implantation/ec [Economics];Cost Savings;Cost-Benefit Analysis;Graft Occlusion, Vascular/ec [Economics];Graft Occlusion, Vascular/et [Etiology];Graft Occlu…	Ovid MEDLINE	75	1	14	21	United States	English	http://dx.doi.org/10.1002/ccd.22247	http://sfx.library.yale.edu/sfx_local?sid=OVID:medline&id=pmid:19862805&id=doi:10.1002%2Fccd.22247&issn=1522-1946&isbn=&volume=75&issue=1&spage=14&pages=14-21&date=2010&title=Catheterization+%26+Cardiovascular+Interventions&atitle=Economic+analysis+of+angiography+and+preemptive+angioplasty+to+prevent+hemodialysis-access+thrombosis.&aulast=Bittl&pid=%3Cauthor%3EBittl+JA%2CCohen+DJ%2CSeek+MM%2CFeld…	Determined the economic value of early angiography and prophylactic angioplasty to prevent hemodialysis-access thrombosis	Yes	Hemodialysis-access thrombosis	D	G	I	An aggressive screening program of angiography and preemptive angioplasty	Yes	Expected management	Not specified	Not Specified	F	H	NA	NA	Not specified	E	Not specified	Not specified	A	USA	K	E	D	E	NA	B	NA	B	NA	Yes	818	2000	2007
11142	The costs associated with adverse event procedures for an international HIV clinical trial determined by activity-based costing.	Chou,V. B.;Omer,S. B.;Hussain,H.;Mugasha,C.;Musisi,M.;Mmiro,F.;Musoke,P.;Jackson,J. B.;Guay,L. A.	2007	Journal of Acquired Immune Deficiency Syndromes: JAIDS	OBJECTIVE: To determine costs for adverse event (AE) procedures for a large HIV perinatal trial by analyzing actual resource consumption using activity-based costing (ABC) in an international research setting. METHODS: The AE system for an ongoing clinical trial in Uganda was evaluated using ABC techniques to determine costs from the perspective of the study. Resources were organized into cost ca…	IM, X;Adult;Child;Cost of Illness;Female;HIV Infections/dt [Drug Therapy];HIV Infections/ec [Economics];Humans;Immunoglobulins, Intravenous/ae [Adverse Effects];Immunoglobulins, Intravenous/ec [Economics];Male;Pregnancy;Uganda	Ovid MEDLINE	46	4	426	432	United States	English		http://sfx.library.yale.edu/sfx_local?sid=OVID:medline&id=pmid:17786129&id=doi:&issn=1525-4135&isbn=&volume=46&issue=4&spage=426&pages=426-32&date=2007&title=Journal+of+Acquired+Immune+Deficiency+Syndromes%3A+JAIDS&atitle=The+costs+associated+with+adverse+event+procedures+for+an+international+HIV+clinical+trial+determined+by+activity-based+costing.&aulast=Chou&pid=%3Cauthor%3EChou+VB%2COmer+SB%2C…	Determined costs for adverse event (AE) procedures for a large HIV perinatal trial	No	NA	D	S	W	Identification, reporting, treatment, and follow-up of AEs	No	NA	Both sexes	Yes	A; B; D; F	H	NA	NA	Not specified	A; C	Not specified	Not specified	F	Uganda	BE	F	D	E	Not specified	B; E; G	NA	B	NA	Yes	688 women and 732 infants	2005	2006
11230	Cost-effectiveness analysis of implantable venous access device insertion using interventional radiologic versus conventional operating room methods in pediatric patients with cancer.	Hancock-Howard,R.;Connolly,B. L.;McMahon,M.;Menon,A.;Woo,G.;Wales,P. W.;Aziza,A.;Laporte,A.;Nauenberg,E.;Ungar,W. J.	2010	Journal of Vascular & Interventional Radiology	PURPOSE: Percutaneous image-guided techniques are associated with less tissue trauma and morbidity than open surgical techniques. Interventional radiology has received significant health care investment. The purpose was to determine the cost effectiveness of inserting implantable venous access devices (IVADs) by interventional radiologic means versus conventional operating room surgery in pediatr…	IM;Canada/ep [Epidemiology];Catheterization, Central Venous/ec [Economics];Catheterization, Central Venous/mt [Methods];Child;Health Care Costs/sn [Statistics & Numerical Data];Humans;Neoplasms/ec [Economics];Neoplasms/ep [Epidemiology];Neoplasms/su [Surgery];Operating Rooms/ec [Economics];Prevalence;Radiography, Interventional/ec [Economics];Retrospective Studies	Ovid MEDLINE	21	5	677	684	United States	English	http://dx.doi.org/10.1016/j.jvir.2010.01.014	http://sfx.library.yale.edu/sfx_local?sid=OVID:medline&id=pmid:20347335&id=doi:10.1016%2Fj.jvir.2010.01.014&issn=1051-0443&isbn=&volume=21&issue=5&spage=677&pages=677-84&date=2010&title=Journal+of+Vascular+%26+Interventional+Radiology&atitle=Cost-effectiveness+analysis+of+implantable+venous+access+device+insertion+using+interventional+radiologic+versus+conventional+operating+room+methods+in+pedia…	Determined the cost effectiveness of inserting implantable venous access devices (IVADs) by interventional radiologic means versus conventional operating room surgery in pediatric patients with cancer	Yes	Cancer	D	B	B	Inserting implantable venous access devices (IVADs) by interventional radiologic means	Yes	Inserting implantable venous access devices (IVADs) by conventional operating room surgery	Both sexes	Not Specified	C; F	H	NA	NA	Not specified	C	Not specified	NA	B	Canada	BE	F	D	E	Not specified	E	NA	B	NA	Yes	60	2000	2004
11335	Economics of one-stage versus two-stage bilateral total knee arthroplasties.	Macario,A.;Schilling,P.;Rubio,R.;Goodman,S.	2003	Clinical Orthopaedics & Related Research	Patients requiring bilateral total knee arthroplasties may have both joints replaced simultaneously during one hospitalization (one-stage) or during two separate hospitalizations (two-stage). The goals of the current study were to retrospectively analyze discharge patterns for 91 patients who had one-stage bilateral total knee arthroplasties and 32 patients who had two-stage surgeries, and to qua…	AIM, IM;Aftercare/ec [Economics];Arthroplasty, Replacement, Knee/ae [Adverse Effects];Arthroplasty, Replacement, Knee/ec [Economics];Arthroplasty, Replacement, Knee/mt [Methods];Home Care Services/ec [Economics];Home Care Services/ut [Utilization];Hospital Costs/sn [Statistics & Numerical Data];Hospital Costs;Humans;Length of Stay;Retrospective Studies;Skilled Nursing Facilities/ec [Economics];Sk…	Ovid MEDLINE		414	149	156	United States	English		http://sfx.library.yale.edu/sfx_local?sid=OVID:medline&id=pmid:12966288&id=doi:&issn=0009-921X&isbn=&volume=&issue=414&spage=149&pages=149-56&date=2003&title=Clinical+Orthopaedics+%26+Related+Research&atitle=Economics+of+one-stage+versus+two-stage+bilateral+total+knee+arthroplasties.&aulast=Macario&pid=%3Cauthor%3EMacario+A%2CSchilling+P%2CRubio+R%2CGoodman+S%3C%2Fauthor%3E%3CAN%3E12966288%3C%2FA…
11486	Private costs almost equal health care costs when intervening in mild Alzheimer's: a cohort study alongside the DAISY trial.	Sogaard,R.;Sorensen,J.;Waldorff,F. B.;Eckermann,A.;Buss,D. V.;Waldemar,G.	2009	BMC Health Services Research	BACKGROUND: Alzheimer's disease is the leading cause of dementia and affects about 25 million people worldwide. Recent studies have evaluated the effect of early interventions for dementia, but few studies have considered private time and transportation costs associated with the intervention. This study assessed the total economic costs associated with a multifaceted intervention for mild Alzheim…	IM;Aged;Alzheimer Disease/ec [Economics];Alzheimer Disease/th [Therapy];Caregivers;Cohort Studies;Counseling/ec [Economics];Female;Health Care Costs/sn [Statistics & Numerical Data];Health Resources/ec [Economics];Health Resources/ut [Utilization];Humans;Male;Private Sector/ec [Economics]	Ovid MEDLINE	9		215		England	English	http://dx.doi.org/10.1186/1472-6963-9-215	http://sfx.library.yale.edu/sfx_local?sid=OVID:medline&id=pmid:19939249&id=doi:10.1186%2F1472-6963-9-215&issn=1472-6963&isbn=&volume=9&issue=1&spage=215&pages=215&date=2009&title=BMC+Health+Services+Research&atitle=Private+costs+almost+equal+health+care+costs+when+intervening+in+mild+Alzheimer%27s%3A+a+cohort+study+alongside+the+DAISY+trial.&aulast=Sogaard&pid=%3Cauthor%3ESogaard+R%2CSorensen+J%2…	Assessed the total economic costs associated with a multifaceted intervention for mild Alzheimer's disease	Yes	Alzheimer's disease	D	F	F	A multifaceted intervention of counselling sessions, courses and informational packages	No	NA	Both sexes	No	D; E	H	NA	NA	Not specified	E	Not specified	Not specified	C	Denmark	BE	F	D	E	Not specified	G	NA	B	NA	Yes	157	2004	2006
[truncated: 47 more columns]

## Sheet: Drummond Checklist
RefID	Q1. The research question is stated.	Q2. The economic importance of the research question is stated.	Q3. The viewpoint(s) of the analysis are clearly stated and justified. (We decided to use the same rule as in Ever's checlist, i.e., if societal perspective, no justificaiton needed).	Q4. The rationale for choosing alternative programmes or interventions compared is stated. (we decided at 5/14/2015 group conference call that citing parent RCT is an acceptable rationale)	Q5. The alternatives being compared are clearly described.	Q6. The form of economic evaluation used is stated. (We evalauted this item based on whether the form of economic evaluation was "stated", not whether it's correct)	Q7. The choice of form of economic evaluation is justified in relation to the questions addressed. (If article didn’t state form of economic evaluation, we report this column as Not Clear)	Q8. The source(s) of effectiveness estimates used are stated.	Q9. Details of the design and results of effectiveness study are given (if based on a single study).	Q10. Details of the methods of synthesis or meta-analysis of estimates are given (if based on an overview of a number of effectiveness studies).	Q11. The primary outcome measure(s) for the economic evaluation are clearly stated. (we decided at 5/14/2015 group conference call that it's acceptable to have multiple health outcomes w/o a designated single primary measure)	Q12. Methods to value health states and other benefits are stated.	Q13. Details of the subjects from whom valuations were obtained are given.	Q14. Productivity changes (if included) are reported separately. (Not Appropriate = if prod changes were not included. Answer Yes/No only when prod changes were included. Enter Not Clear if unclear whether prod reported separately.)	Q15. The relevance of productivity changes to the study question is discussed. (Article should explictly explain why productivity was/was not included - decided on 1/16/2015)	Q16. Quantities of resource use are reported separately from their unit costs. (we decided at 5/14/2015 group conference call that only articles that separately reported both quantity and unit costs should be coded as Yes, and all other scenarios = No)	Q17. Methods for the estimation of quantities and unit costs are described.	Q18. Currency and price data are recorded.	Q19. Details of currency of price adjustments for inflation or currency conversion are given.	Q20. Details of any model used are given.	Q21. The choice of model used and the key parameters on which it is based are justified.	Q22. Time horizon of costs and benefits is stated.	Q23. The discount rate(s) is stated. (Yes = if rates reported; No = if rates not reported and time frame > 1 year; NA = if time frame <=1 year or clear statement about no discounting) (rule changed 2/14/2015)	Q24. The choice of rate(s) is justified. (Not Appropriate = if discount rate(s) not stated)	Q25. An explanation is given if costs and benefits are not discounted. (I used No if time horizon <=1 year but no justification; NA if discounted)	Q26. Details of statistical tests and confidence intervals are given for stochastic data. (We accept statistical tests in any part of the study, e.g. effectiveness, time, or costs) (SD, IQR and Range are acceptable alterantives for "confidence interval")	Q27. The approach to sensitivity analysis is given. (Report Not Appriopriate if sensitivity analysis was not done at all - decided 1/16/2015).	Q28. The choice of variables for sensitivity analysis is justified. (Not Appropriate = if did not perform sensitivity analysis.)	Q29. The ranges over which the variables are varied are justified. (Not Appropriate = if did not perform sensitivity analysis.) (We coded this column as No if the article didn't even specify range used)	Q30. Relevant alternatives are compared.	Q31. Incremental analysis is reported. (we decided at 5/14/2015 group conference call that this column is only applicable to full economic evaluations and that delta calculations are acceptable, i.e., doesn't have to be ICER)	Q32. Major outcomes are presented in a disaggregated as well as aggregated form. (If only cost outcomes involved, answer this question based on cost outcome only.)	Q33. The answer to the study question is given.	Q34. Conclusions follow from the data reported.	Q35. Conclusions are accompanied by the appropriate caveats.	Note: Unless otherwise specified, the red notes were added after group conference call discussion on 9/18/2014 and 9/22/2014 (Attendees: Jen, Christina and Xiao)
Note:	(All Articles)	(All Articles)	(All Articles)	(If Alternatives Intervention Specified)	(If Alternatives Intervention Specified)	(Full Economic Evaluations Only)	(Full Economic Evaluations Only)	(Full Economic Evaluations Only)	(Full Economic Evaluations Only)	(Full Economic Evaluations Only)	(Full Economic Evaluations Only)	(Full Economic Evaluations Only)	(Full Economic Evaluations Only)	(All Articles)	(All Articles)	(All Articles)	(All Articles)	(All Articles)	(All Articles)	(If Model Used)	(If Model Used)	(All Articles)	(All Articles)	(All Articles)	(All Articles)	(All Articles)	(All Articles)	(All Articles)	(All Articles)	(If Alternatives Intervention Specified)	(If Full Economic Evaluation)	(All Articles)	(All Articles)	(All Articles)	(All Articles)
Not Appropriate = Not Applicable	Yes/No/Not Clear/Not Appropriate	Yes/No/Not Clear/Not Appropriate	Yes/No/Not Clear/Not Appropriate	Yes/No/Not Clear/Not Appropriate	Yes/No/Not Clear/Not Appropriate	Yes/No/Not Clear/Not Appropriate	Yes/No/Not Clear/Not Appropriate	Yes/No/Not Clear/Not Appropriate	Yes/No/Not Clear/Not Appropriate	Yes/No/Not Clear/Not Appropriate	Yes/No/Not Clear/Not Appropriate	Yes/No/Not Clear/Not Appropriate	Yes/No/Not Clear/Not Appropriate	Yes/No/Not Clear/Not Appropriate	Yes/No/Not Clear/Not Appropriate	Yes/No/Not Clear/Not Appropriate	Yes/No/Not Clear/Not Appropriate	Yes/No/Not Clear/Not Appropriate	Yes/No/Not Clear/Not Appropriate	Yes/No/Not Clear/Not Appropriate	Yes/No/Not Clear/Not Appropriate	Yes/Yes Cost Only/No/Not Clear/Not Appropriate	Yes/No/Not Clear/Not Appropriate	Yes/No/Not Clear/Not Appropriate	Yes/Yes Cost Only/No/Not Clear/Not Appropriate	Yes/No/Not Clear/Not Appropriate	Yes/No/Not Clear/Not Appropriate	Yes/No/Not Clear/Not Appropriate	Yes/No/Not Clear/Not Appropriate	Yes/No/Not Clear/Not Appropriate	Yes/No/Not Clear/Not Appropriate	Yes/No/Not Clear/Not Appropriate	Yes/No/Not Clear/Not Appropriate	Yes/No/Not Clear/Not Appropriate	Yes/No/Not Clear/Not Appropriate
11047	Yes	Yes	No	Not Appropriate	Not Appropriate	Not Appropriate	Not Appropriate	Not Appropriate	Not Appropriate	Not Appropriate	Not Appropriate	Not Appropriate	Not Appropriate	Not Appropriate	No	No	Yes	Yes	Yes	Not Appropriate	Not Appropriate	Yes Cost Only	Not Appropriate	Not Appropriate	No	Yes	Not Appropriate	Not Appropriate	Not Appropriate	Not Appropriate	Not Appropriate	Yes	Yes	Yes	Yes
11048	Yes	Yes	No	Not Appropriate	Not Appropriate	Not Appropriate	Not Appropriate	Not Appropriate	Not Appropriate	Not Appropriate	Not Appropriate	Not Appropriate	Not Appropriate	Not Appropriate	No	No	Yes	Yes	Yes	Not Appropriate	Not Appropriate	Yes Cost Only	Not Appropriate	Not Appropriate	No	Yes	Not Appropriate	Not Appropriate	Not Appropriate	Not Appropriate	Not Appropriate	Yes	Yes	Yes	Yes
11057	Yes	Yes	Yes	Not Appropriate	Not Appropriate	Not Appropriate	Not Appropriate	Not Appropriate	Not Appropriate	Not Appropriate	Not Appropriate	Not Appropriate	Not Appropriate	Yes	Yes	No	Yes	Yes	Yes	Not Appropriate	Not Appropriate	Yes Cost Only	Not Appropriate	Not Appropriate	No	No statistical tests and no interval estimates	Not Appropriate	Not Appropriate	Not Appropriate	Not Appropriate	Not Appropriate	Yes	Yes	Yes	Yes
11060	Yes	Yes	No	Not Appropriate	Not Appropriate	Not Appropriate	Not Appropriate	Not Appropriate	Not Appropriate	Not Appropriate	Not Appropriate	Not Appropriate	Not Appropriate	Not Appropriate	No	No	Yes	No	No	Not Appropriate	Not Appropriate	Yes Cost Only	Not Appropriate	Not Appropriate	No	Yes	Not Appropriate	Not Appropriate	Not Appropriate	Not Appropriate	Not Appropriate	Yes	Yes	Yes	No
11062	Yes	Yes	Stated but not justified	Yes	Yes	Not Appropriate	Not Appropriate	Not Appropriate	Not Appropriate	Not Appropriate	Not Appropriate	Not Appropriate	Not Appropriate	Not Appropriate	No	No	No	No	Yes	Not Appropriate	Not Appropriate	Yes Cost Only	Not Appropriate	Not Appropriate	No	No statistical tests and no interval estimates	Yes	Yes	Range specified but not justified	Yes	Not Appropriate	Yes	Yes	Yes	Yes
11063	Yes	Yes	No	Yes	Yes	Not Appropriate	Not Appropriate	Not Appropriate	Not Appropriate	Not Appropriate	Not Appropriate	Not Appropriate	Not Appropriate	Not Appropriate	No	No	No	Yes	Not Appropriate	Not Appropriate	Not Appropriate	Yes Cost Only	Not Appropriate	Not Appropriate	No	No statistical tests and no interval estimates	Yes	No	Range specified but not justified	Yes	Not Appropriate	Yes	Yes	Yes	Yes
11068	Yes	Yes	Yes	Not Appropriate	Not Appropriate	Not Appropriate	Not Appropriate	Not Appropriate	Not Appropriate	Not Appropriate	Not Appropriate	Not Appropriate	Not Appropriate	Not Appropriate	No	No	Yes	Yes	Yes	Not Appropriate	Not Appropriate	Yes	Not Appropriate	Not Appropriate	Yes	Yes	Yes	Yes	Not Appropiate	Not Appropriate	Not Appropriate	Yes	Yes	Yes	Yes
11089	Yes	Yes	Stated but not justified	Not Appropriate	Not Appropriate	Not Appropriate	Not Appropriate	Not Appropriate	Not Appropriate	Not Appropriate	Not Appropriate	Not Appropriate	Not Appropriate	Not Appropriate	No	No	Yes	Yes	Yes	Not Appropriate	Not Appropriate	Yes	Not Appropriate	Not Appropriate	No	Yes	Not Appropriate	Not Appropriate	Not Appropriate	Not Appropriate	Not Appropriate	Yes	Yes	Yes	Yes
11100	Yes	Yes	No	Yes	Yes	Yes	Yes	Yes	No	Yes	Yes	Not Appropriate	Not Appropriate	Not Appropriate	No	No	Yes	No	No	Yes	Yes	No	Not Appropriate	Not Appropriate	No	Yes	Yes	No	Yes	Yes	Yes	Yes	Yes	Yes	No
11102	Yes	Yes	Stated but not justified	Yes	Yes	Not Appropriate	Not Appropriate	Not Appropriate	Not Appropriate	Not Appropriate	Not Appropriate	Not Appropriate	Not Appropriate	Not Appropriate	No	No	Yes	No	No	Not Appropriate	Not Appropriate	Yes Cost Only	Not Appropriate	Not Appropriate	No	Yes	Not Appropriate	Not Appropriate	Not Appropriate	Yes	Not Appropriate	Yes	Yes	Yes	No
11107	Yes	Yes	Yes	Yes	Yes	Yes	Yes	Yes	Yes	Not Appropriate	Yes	Not Appropriate	Not Appropriate	Not Appropriate	No	No	Yes	Yes	Not Appropriate	Not Appropriate	Not Appropriate	Yes	Not Appropriate	Not Appropriate	No	Yes	Yes	Yes	Range specified but not justified	Yes	Yes	Yes	Yes	Yes	Yes
11108	Yes	Yes	Yes	Yes	Yes	Yes	Yes	Yes	Yes	Not Appropriate	Yes	Not Appropriate	Not Appropriate	Not Appropriate	No	No	Yes	Yes	No	No	Not Clear	No	Not Appropriate	Not Appropriate	No	Yes statistical tests but no interval estimates	Yes	Yes	Range specified but not justified	Yes	Yes	Yes for cost components but no for ICER components	Yes	Yes	Yes
11110	Yes	No	No	Yes	Yes	Not Appropriate	Not Appropriate	Not Appropriate	Not Appropriate	Not Appropriate	Not Appropriate	Not Appropriate	Not Appropriate	Not Appropriate	No	No	Yes	Yes	Yes	Not Appropriate	Not Appropriate	Yes Cost Only	Not Appropriate	Not Appropriate	No	Yes	Not Appropriate	Not Appropriate	Not Appropriate	Yes	Not Appropriate	Yes	Yes	Yes	Yes
11111	Yes	No	No	Yes	Yes	Not Appropriate	Not Appropriate	Not Appropriate	Not Appropriate	Not Appropriate	Not Appropriate	Not Appropriate	Not Appropriate	Not Appropriate	No	No	Yes	Yes	Yes	Not Appropriate	Not Appropriate	Yes Cost Only	Not Appropriate	Not Appropriate	No	Yes	Not Appropriate	Not Appropriate	Not Appropriate	Yes	Not Appropriate	Yes	Yes	Yes	Yes
11114	Yes	No	Yes	Not Appropriate	Not Appropriate	Not Appropriate	Not Appropriate	Not Appropriate	Not Appropriate	Not Appropriate	Not Appropriate	Not Appropriate	Not Appropriate	Not Appropriate	No	No	Not Clear	No	No	Not Appropriate	Not Appropriate	Yes	Not Appropriate	Not Appropriate	No	Yes	Not Appropriate	Not Appropriate	Not Appropriate	Not Appropriate	Not Appropriate	Yes	Yes	Yes	Yes
11119	Yes	Yes	Stated but not justified	Not Appropriate	Not Appropriate	Not Appropriate	Not Appropriate	Not Appropriate	Not Appropriate	Not Appropriate	Not Appropriate	Not Appropriate	Not Appropriate	Not Appropriate	No	No	Yes	No	No	Not Appropriate	Not Appropriate	Yes Cost Only	Not Appropriate	Not Appropriate	No	Yes	Not Appropriate	Not Appropriate	Not Appropriate	Not Appropriate	Not Appropriate	Yes	Yes	Yes	No
11139	Yes	Yes	Yes	Not Appropriate	Not Appropriate	Not Appropriate	Not Appropriate	Not Appropriate	Not Appropriate	Not Appropriate	Not Appropriate	Not Appropriate	Not Appropriate	Not Appropriate	No	Yes	Yes	Yes	No	Not Appropriate	Not Appropriate	Yes Cost Only	Not Appropriate	Not Appropriate	No	Not Appropriate	Yes	Yes	Yes	Not Appropriate	Not Appropriate	Yes	Yes	Yes	Yes
11146	Yes	Yes	No	Yes	Yes	Yes	Yes	Yes	No	Not Appropriate	Yes	No	No	Not Appropriate	No	No	No Clear	Yes	Yes	Yes	No	Yes	Not Appropriate	Not Appropriate	No	Yes	Yes	Yes	Range specified but not justified	Yes	Yes	Yes	Yes	Yes	Yes
11152	Yes	Yes	Yes	Yes	Yes	Yes	Yes	Yes	Yes	Not Appropriate	Yes	Not Appropriate	Not Appropriate	Not Appropriate	No	No	Yes	Yes	No	Not Appropriate	Not Appropriate	Yes	Not Appropriate	Not Appropriate	No	Yes	Yes	Yes	Yes	Yes	Yes	Yes	Yes	Yes	Yes
11163	Yes	Yes	No	Yes	Yes	Not Appropriate	Not Appropriate	Not Appropriate	Not Appropriate	Not Appropriate	Not Appropriate	Not Appropriate	Not Appropriate	Not Appropriate	No	Yes	Yes	Yes	No	Not Clear	No	Yes Cost Only	Not Appropriate	Not Appropriate	No	Yes interval estimates but no statistical tests	Yes	No	Range specified but not justified	Yes	Not Appropriate	Yes	Yes	Yes	Yes
11167	Yes	No	Yes	Yes	Yes	Yes	Yes	Yes	Yes	Not Appropriate	Yes	Not Appropriate	Not Appropriate	Not Appropriate	No	No	Yes	Yes	Yes	Not Appropriate	Not Appropriate	Yes	Not Appropriate	Not Appropriate	No	Yes	Yes	Yes	Not Appropriate	Yes	Yes	Yes	Yes	Yes	Yes
11174	Yes	Yes	No	Not Appropriate	Not Appropriate	Not Appropriate	Not Appropriate	Not Appropriate	Not Appropriate	Not Appropriate	Not Appropriate	Not Appropriate	Not Appropriate	Not Appropriate	No	No	Yes	No	No	Not Appropriate	Not Appropriate	Yes Cost Only	Not Appropriate	Not Appropriate	No	Yes	Not Appropriate	Not Appropriate	Not Appropriate	Not Appropriate	Not Appropriate	Yes	Yes	Yes	Yes
11182	Yes	Yes	No	Not Appropriate	Not Appropriate	Not Appropriate	Not Appropriate	Not Appropriate	Not Appropriate	Not Appropriate	Not Appropriate	Not Appropriate	Not Appropriate	Yes	Yes	No	Yes	Yes	Yes	Not Appropriate	Not Appropriate	Yes Cost Only	Not Appropriate	Not Appropriate	No	Yes	Not Appropriate	Not Appropriate	Not Appropriate	Not Appropriate	Not Appropriate	Yes	Yes	Yes	Yes
11197	Yes	Yes	No	Yes	Yes	Yes	Yes	Yes	Not Clear	Not Appropriate	No	Not Appropriate	Not Appropriate	Yes	Yes	No	Not Clear	Yes	Yes	Not Appropriate	Not Appropriate	Not Clear	Not Appropriate	Not Appropriate	No	Yes	Not Appropriate	Not Appropriate	Not Appropriate	Yes	No	Yes	Yes	Yes	No
11218	Yes	Yes	Stated but not justified	Yes	Yes	Not Appropriate	Not Appropriate	Not Appropriate	Not Appropriate	Not Appropriate	Not Appropriate	Not Appropriate	Not Appropriate	Not Appropriate	No	Yes	Yes	Yes	Yes	Not Appropriate	Not Appropriate	Yes Cost Only	Not Appropriate	Not Appropriate	No	Yes interval estimates but no statistical tests	Yes	Yes	Yes	Yes	Not Appropriate	Yes	Yes	Yes	Yes
11225	Yes	Yes	No	Yes	Yes	Not Appropriate	Not Appropriate	Not Appropriate	Not Appropriate	Not Appropriate	Not Appropriate	Not Appropriate	Not Appropriate	Not Appropriate	No	No	Yes	Yes	Not Appropriate	Not Appropriate	Not Appropriate	Yes Cost Only	Not Appropriate	Not Appropriate	No	Yes	Yes	Yes	Not Appropriate	Yes	Not Appropriate	Yes	Yes	Yes	Yes
11226	Yes	Yes	Stated but not justified	Not Appropriate	Not Appropriate	Not Appropriate	Not Appropriate	Not Appropriate	Not Appropriate	Not Appropriate	Not Appropriate	Not Appropriate	Not Appropriate	Not Appropriate	No	No	Yes	Yes	Yes	Not Appropriate	Not Appropriate	Yes	Not Appropriate	Not Appropriate	No	Yes	Yes	No	Not Appropriate	Not Appropriate	Not Appropriate	Yes	Yes	Yes	Yes
11227	Yes	Yes	Stated but not justified	Not Appropriate	Not Appropriate	Not Appropriate	Not Appropriate	Not Appropriate	Not Appropriate	Not Appropriate	Not Appropriate	Not Appropriate	Not Appropriate	Not Appropriate	No	No	Yes	No	No	Not Appropriate	Not Appropriate	Yes Cost Only	Not Appropriate	Not Appropriate	No	Yes	Yes	Yes	Yes	Not Appropriate	Not Appropriate	Yes	Yes	Yes	Yes
11228	Yes	Yes	Stated but not justified	Not Appropriate	Not Appropriate	Not Appropriate	Not Appropriate	Not Appropriate	Not Appropriate	Not Appropriate	Not Appropriate	Not Appropriate	Not Appropriate	Not Appropriate	No	No	Yes	No	No	Not Appropriate	Not Appropriate	Yes Cost Only	Not Appropriate	Not Appropriate	No	Yes	Not Appropriate	Not Appropriate	Not Appropriate	Not Appropriate	Not Appropriate	Yes	Yes	Yes	Yes
11245	Yes	Yes	No	Not Appropriate	Not Appropriate	Not Appropriate	Not Appropriate	Not Appropriate	Not Appropriate	Not Appropriate	Not Appropriate	Not Appropriate	Not Appropriate	Not Appropriate	No	No	Yes	No	No	Not Appropriate	Not Appropriate	Yes	Not Appropriate	Not Appropriate	No	Yes	Not Appropriate	Not Appropriate	Not Appropriate	Not Appropriate	Not Appropriate	Yes	Yes	Yes	Yes
11249	Yes	Yes	Yes	Not Appropriate	Not Appropriate	Not Appropriate	Not Appropriate	Not Appropriate	Not Appropriate	Not Appropriate	Not Appropriate	Not Appropriate	Not Appropriate	Yes	Yes	No	Yes	Yes	Not Appropriate	Not Appropriate	Not Appropriate	Yes Cost Only	Not Appropriate	Not Appropriate	No	Yes	Yes	No	Range specified but not justified	Not Appropriate	Not Appropriate	Yes	Yes	Yes	Yes
11260	Yes	Yes	Stated but not justified	Yes	No	Yes	Yes	Yes	Yes	Not Appropriate	Yes	Not Appropriate	Not Appropriate	Not Appropriate	No	No	Yes	Yes	No	Not Appropriate	Not Appropriate	Yes	Yes	Yes	Not Appropriate	Yes interval estimates but no statistical tests	Yes	No	Range specified but not justified	Yes	No	Yes	Yes	Yes	Yes
11283	Yes	Yes	Yes	Yes	Yes	Not Appropriate	Not appropriate	Not Appropriate	Not Appropriate	Not Appropriate	Not Appropriate	Not Appropriate	Not Appropriate	Not Appropriate	No	No	Yes	Yes	Yes	Not Appropriate	Not Appropriate	Not Clear	Not Appropriate	Not Appropriate	Yes Cost Only	Yes	Yes	No	Yes	Yes	Not Appropriate	Yes	Yes	Yes	Yes
11288	Yes	Yes	Yes	Not Appropriate	Not Appropriate	Not Appropriate	Not Appropriate	Not Appropriate	Not Appropriate	Not Appropriate	Not Appropriate	Not Appropriate	Not Appropriate	Yes	Yes	No	Yes	Yes	Yes	Not Appropriate	Not Appropriate	Yes Cost Only	Not Appropriate	Not Appropriate	No	Yes	Yes	Yes	Yes	Not Appropriate	Not Appropriate	Yes	Yes	Yes	Yes
11292	Yes	No	Yes	Yes	Yes	Yes	Yes	Yes	Yes	Not Appropriate	Yes	Not Appropriate	Not Appropriate	Not Appropriate	No	No	Yes	Yes	Yes	Not Appropriate	Not Appropriate	Yes	Not Appropriate	Not Appropriate	Yes	Yes interval estimates but no statistical tests	Yes	Yes	Yes for some but not all	Yes	Yes	Yes	Yes	Yes	Yes
11305	Yes	Yes	No	Yes	Yes	No	Not Clear	Yes	Yes	Not Appropriate	Yes	Not Appropriate	Not Appropriate	Not Appropriate	No	No	Yes	Yes	Yes	Not Appropriate	Not Appropriate	Yes	Not Appropriate	Not Appropriate	No	Yes	Not Appropriate	Not Appropriate	Not Appropriate	Yes	No	Yes	Yes	Yes	Yes
11307	Yes	Yes	Stated but not justified	Not Appropriate	Not Appropriate	Not Appropriate	Not Appropriate	Not Appropriate	Not Appropriate	Not Appropriate	Not Appropriate	Not Appropriate	Not Appropriate	Not Appropriate	Yes	No	No	No	No	Not Appropriate	Not Appropriate	Yes Cost Only	Not Appropriate	Not Appropriate	No	No	Not Appropriate	Not Appropriate	Not Appropriate	Not Appropriate	Not Appropriate	Yes	Yes	Yes	Yes
11308	Yes	Yes	Yes	Yes	Yes	Yes	Yes	Yes	Yes	Not Appropriate	Yes	Yes	Yes	Yes	Yes	No	Yes	Yes	No	Not Appropriate	Not Appropriate	Yes	Not Appropriate	Not Appropriate	No	Yes	Yes	Not Appropriate	Not Appropriate	Yes	Yes	Yes	Yes	Yes	Yes
11310	Yes	Yes	No	Yes	Yes	No	Not Clear	Yes	Yes	Not Appropriate	No	Not Appropriate	Not Appropriate	Not Appropriate	Yes	Yes	No	No	No	Not Appropriate	Not Appropriate	Yes	Not Appropriate	Not Appropriate	No	Yes	Not Appropriate	Not Appropriate	Not Appropriate	Yes	No	Yes	Yes	Yes	Yes
11326	Yes	Yes	No	Not Appropriate	Not Appropriate	Not Appropriate	Not Appropriate	Not Appropriate	Not Appropriate	Not Appropriate	Not Appropriate	Not Appropriate	Not Appropriate	Not Appropriate	No	No	Yes	Yes	Not Appropriate	Not Appropriate	Not Appropriate	Yes Cost Only	Not Appropriate	Not Appropriate	No	Not Appropriate	Yes	Yes	Range specified but not justified	Not Appropriate	Not Appropriate	Yes	Yes	Yes	Yes
11348	Yes	Yes	Stated but not justified	Yes	Yes	Yes	Yes	Yes	Yes	Not Appropriate	Yes	Yes	No	Not Appropriate	No	No	Yes	Yes	Yes	Not Appropriate	Not Appropriate	Yes	Yes	Yes	Not Appropriate	Yes	Yes	No	Range specified but not justified	Yes	Yes	Yes	Yes	Yes	Yes
11349	Yes	Yes	Stated but not justified	Yes	Yes	Not Appropriate	Not Appropriate	Not Appropriate	Not Appropriate	Not Appropriate	Not Appropriate	Not Appropriate	Not Appropriate	Not Appropriate	No	Yes	Not Clear	Yes	Yes	Not Appropriate	Not Appropriate	Yes Cost Only	Not Appropriate	Not Appropriate	No	Not Appropriate	Yes	Yes	Not Appropriate	Yes	Not Appropriate	Yes	Yes	Yes	Yes
11358	Yes	Yes	Stated but not justified	Yes	Yes	No	Not Clear	Yes	Yes	Not Appropriate	Yes	Not Appropriate	Not Appropriate	Yes	Yes	Yes	Yes	Yes	Yes	Not Appropriate	Not Appropriate	Yes	Yes	No	Not Appropriate	No	Yes	No	Range specified but not justified	Yes	No	Yes	Yes	Yes	Yes
11359	Yes	Yes	Stated but not justified	Yes	Yes	Not Appropriate	Not Appropriate	Not Appropriate	Not Appropriate	Not Appropriate	Not Appropriate	Not Appropriate	Not Appropriate	Not Appropriate	Yes	Yes	Not Clear	Yes	Yes	Not Appropriate	Not Appropriate	Yes Cost Only	Yes	No	Not Appropriate	No	Yes	Not Clear	No	Yes	Not Appropriate	Yes	Yes	Yes	Yes
11367	Yes	Yes	No, stated incorrectly	Yes	Yes	Yes	Yes	Yes	Yes	Not Appropriate	Yes	Not Appropriate	Not Appropriate	Yes	Yes	No	Yes	Yes	No	Not Appropriate	Not Appropriate	Yes	Not Appropriate	Not Appropriate	Yes	Yes	Yes	Yes	Range specified but not justified	Yes	Yes	Yes	Yes	Yes	Yes
11374	Yes	Yes	No	Not Appropriate	Not Appropriate	Not Appropriate	Not Appropriate	Not Appropriate	Not Appropriate	Not Appropriate	Not Appropriate	Not Appropriate	Not Appropriate	Not Appropriate	No	No	Yes	No Clear	No	Not Appropriate	Not Appropriate	Yes Cost Only	Not Appropriate	Not Appropriate	No	Yes	Not Appropriate	Not Appropriate	Not Appropriate	Not Appropriate	Not Appropriate	Yes	Yes	Yes	Yes
11403	Yes	Yes	Stated but not justified	Yes	Yes	Not Appropriate	Not Appropriate	Not Appropriate	Not Appropriate	Not Appropriate	Not Appropriate	Not Appropriate	Not Appropriate	Not Appropriate	Yes	No	Yes	Yes	No	Not Appropriate	Not Appropriate	Yes Cost Only	Not Appropriate	Not Appropriate	No	Yes	Yes	Yes	Range specified but justification not Clear	Yes	Not Appropriate	Yes	Yes	Yes	Yes
11421	Yes	Yes	Stated but not justified	Not Appropriate	Not Appropriate	Not Appropriate	Not Appropriate	Not Appropriate	Not Appropriate	Not Appropriate	Not Appropriate	Not Appropriate	Not Appropriate	Not Appropriate	No	No	Yes	Yes	Not Appropriate	Not Appropriate	Not Appropriate	Yes Cost Only	Not Appropriate	Not Appropriate	No	Not Appropriate	Yes	No	Range specified but not justified	Not Appropriate	Not Appropriate	Yes	Yes	Yes	Yes
11431	Yes	Yes	Yes	Yes	Yes	Not Appropriate	Not Appropriate	Not Appropriate	Not Appropriate	Not Appropriate	Not Appropriate	Not Appropriate	Not Appropriate	Not Appropriate	Yes	No	Yes	Yes	Yes	Not Appropriate	Not Appropriate	Yes	Not Appropriate	Not Appropriate	No	Yes	Yes	Not Appropriate	Not Appropriate	Yes	Not Appropriate	Yes total cost per group but not component costs	Yes	Yes	Yes
11434	Yes	Yes	Stated but not justified	Not Appropriate	Not Appropriate	Not Appropriate	Not Appropriate	Not Appropriate	Not Appropriate	Not Appropriate	Not Appropriate	Not Appropriate	Not Appropriate	Not Appropriate	No	No	Yes	Yes	Not Appropriate	Not Appropriate	Not Appropriate	Yes Cost Only	Not Appropriate	Not Appropriate	No	Not Appropriate	Yes	Yes	Range specified but not justified	Not Appropriate	Not Appropriate	Yes	Yes	Yes	No
11441	Yes	Yes	Yes	Yes	Yes	Yes	Yes	Yes	Yes	Not Appropriate	Yes	Not Appropriate	Not Appropriate	No	Yes	No	Yes	Yes	No	Not Appropriate	Not Appropriate	Yes	Not Appropriate	Not Appropriate	No	No	Yes	No	Yes	Yes	Yes	Yes ICER components but not component costs	Yes	Yes	Yes
11443	Yes	Yes	Yes	Yes	Yes	Not Appropriate	Not Appropriate	Not Appropriate	Not Appropriate	Not Appropriate	Not Appropriate	Not Appropriate	Not Appropriate	Yes	Yes	Yes	Yes	Yes	Yes	Not Appropriate	Not Appropriate	No	Not Appropriate	Not Appropriate	No	No	Yes	Yes	Range specified but not justified	Yes	Not Appropriate	Yes	Yes	Yes	Yes
11444	Yes	Yes	Yes	Yes	Yes	Not Appropriate	Not Appropriate	Not Appropriate	Not Appropriate	Not Appropriate	Not Appropriate	Not Appropriate	Not Appropriate	Yes	Yes	Yes	Yes	Yes	Yes	Not Appropriate	Not Appropriate	Yes Cost Only	Not Appropriate	Not Appropriate	No	Yes interval estimates but no statistical tests	Yes	Yes	Range specified but not justified	Yes	Not Appropriate	Yes	Yes	Yes	Yes
11466	Yes	Yes	Stated but not justified	Yes	Yes	Not Appropriate	Not Appropriate	Not Appropriate	Not Appropriate	Not Appropriate	Not Appropriate	Not Appropriate	Not Appropriate	Not Appropriate	No	No	Yes	Yes	Yes	Not Appropriate	Not Applicable	Yes	Not Appropriate	Not Appropriate	No	Yes interval estimates but no statistical tests	Yes	Yes	Range specified but not justified	Yes	Not Appropriate	Yes	Yes	Yes	Yes
11467	Yes	Yes	No	Yes	Yes	Yes	Yes	Yes	Yes	Not Appropriate	Yes	Not Appropriate	Not Appropriate	Not Appropriate	No	No	Yes	No	No	Not Appropriate	Not Appropriate	Yes	Not Appropriate	Not Appropriate	No	Yes	Not Appropriate	Not Appropriate	Not Appropriate	Yes	No	Yes	Yes	Yes	Yes
11478	Yes	Yes	Stated but not justified	Not Appropriate	Not Appropriate	Not Appropriate	Not Appropriate	Not Appropriate	Not Appropriate	Not Appropriate	Not Appropriate	Not Appropriate	Not Appropriate	Not Appropriate	Yes	No	Yes	Yes	No	Not Appropriate	Not Appropriate	Yes	Not Appropriate	Not Appropriate	No	Yes interval estimates but no statistical tests	Not Appropriate	Not Appropriate	Not Appropriate	Not Appropriate	Not Appropriate	Yes	Yes	Yes	Yes
11487	Yes	No	Stated but not justified	Yes	Yes	Not Appropriate	Not Appropriate	Not Appropriate	Not Appropriate	Not Appropriate	Not Appropriate	Not Appropriate	Not Appropriate	Not Appropriate	No	No	Yes	No	No	Not Appropriate	Not Appropriate	Yes Cost Only	Not Appropriate	Not Appropriate	No	Not Appropriate	Yes	Yes	Not Appropriate	Yes	Not Appropriate	Yes	Yes	Yes	Yes
11493	Yes	Yes	Stated but not justified	Yes	Yes	Yes	Yes	Yes	Yes	Not Appropriate	No	Not Appropriate	Not Appropriate	Not Appropriate	No	No	Yes	Yes	No	Not Appropriate	Not Appropriate	Yes	Not Appropriate	Not Appropriate	No	Yes	Not Appropriate	Not Appropriate	Not Appropriate	Yes	No	Yes	Yes	Yes	Yes
11501	Yes	Yes	No	Not Appropriate	Not Appropriate	Not Appropriate	Not Appropriate	Not Appropriate	Not Appropriate	Not Appropriate	Not Appropriate	Not Appropriate	Not Appropriate	Not Appropriate	No	No	Yes	No	No	Not Appropriate	Not Appropriate	Yes Cost Only	Not Appropriate	Not Appropriate	No	Yes interval estimates but statistical tests not applicable	Yes	Yes	Not Appropriate	Not Appropriate	Not Appropriate	Yes	Yes	Yes	Yes
11503	Yes	Yes	Stated but not justified	Not Appropriate	Not Appropriate	Not Appropriate	Not Appropriate	Not Appropriate	Not Appropriate	Not Appropriate	Not Appropriate	Not Appropriate	Not Appropriate	Not Appropriate	No	No	Yes	Yes	Yes	Not Appropriate	Not Appropriate	Yes Cost Only	Not Appropriate	Not Appropriate	No	Yes interval estimates but statistical tests not applicable	Not Appropriate	Not Appropriate	Not Appropriate	Not Appropriate	Not Appropriate	Yes	Yes	Yes	Yes
11509	Yes	Yes	Yes	Yes	No	Not Appropriate	Not Appropriate	Not Appropriate	Not Appropriate	Not Appropriate	Not Appropriate	Not Appropriate	Not Appropriate	Yes	Yes	No	Yes	Yes	No	Not Appropriate	Not Appropriate	Yes Cost Only	Not Appropriate	Not Appropriate	No	Yes	Not Appropriate	Not Appropriate	Not Appropriate	Yes	Not Appropriate	Yes	Yes	Yes	Yes
11515	Yes	Yes	Stated but not justified	Not Appropriate	Not Appropriate	Not Appropriate	Not Appropriate	Not Appropriate	Not Appropriate	Not Appropriate	Not Appropriate	Not Appropriate	Not Appropriate	Not Appropriate	No	No	Yes	Yes	Yes	Not Appropriate	Not Appropriate	Yes Cost Only	Not Appropriate	Not Appropriate	No	Yes	Not Appropriate	Not Appropriate	Not Appropriate	Not Appropriate	Not Appropriate	Yes	Yes	Yes	Yes
11524	Yes	Yes	No	Not Appropriate	Not Appropriate	Not Appropriate	Not Appropriate	Not Appropriate	Not Appropriate	Not Appropriate	Not Appropriate	Not Appropriate	Not Appropriate	Not Appropriate	No	No	Yes	Yes	No	Not Appropriate	Not Appropriate	Yes Cost Only	Not Appropriate	Not Appropriate	No	Yes interval estimates but statistical tests not applicable	Not Appropriate	Not Appropriate	Not Appropriate	Not Appropriate	Not Appropriate	Yes	Yes	Yes	No
11530	Yes	Yes	Stated but not justified	Yes	Yes	Not Appropriate	Not Appropriate	Not Appropriate	Not Appropriate	Not Appropriate	Not Appropriate	Not Appropriate	Not Appropriate	Not Appropriate	No	Yes	Yes	Yes	No	Not Appropriate	Not Appropriate	Yes Cost Only	Not Appropriate	Not Appropriate	No	Yes	Yes	Yes	Yes for some but not all	Yes	Not Appropriate	Yes	Yes	Yes	Yes
11536	Yes	Yes	Stated but not justified	Yes	Yes	No	No Clear	Yes	Yes	Not Appropriate	Yes	Not Appropriate	Not Appropriate	Not Appropriate	No	Yes	Yes	Yes	No	Not Appropriate	Not Appropriate	Yes	Not Appropriate	Not Appropriate	No	Yes	Yes	Yes	Yes	Yes	Yes	Yes	Yes	Yes	Yes
11547	Yes	Yes	No	Yes	No	Yes	Yes	Yes	Yes	Not Appropriate	Yes	Not Appropriate	Not Appropriate	Not Appropriate	No	No	No	Yes	No	Not Appropriate	Not Appropriate	Yes	No	No	No	Yes statistical tests but no interval estimates	Not Appropriate	Not Appropriate	Not Appropriate	Yes	Yes	Yes	Yes	Yes	Yes
11568	Yes	Yes	Stated but not justified	Yes	Yes	Not Appropriate	Not Appropriate	Not Appropriate	Not Appropriate	Not Appropriate	Not Appropriate	Not Appropriate	Not Appropriate	Not Appropriate	No	No	Yes	Yes	No	Not Appropriate	Not Appropriate	Yes Cost Only	Not Appropriate	Not Appropriate	No	Not Appropriate	Not Appropriate	Not Appropriate	Not Appropriate	Yes	Not Appropriate	Yes	Yes	Yes	Yes
11597	Yes	Yes	No	Not Appropriate	Not Appropriate	Not Appropriate	Not Appropriate	Not Appropriate	Not Appropriate	Not Appropriate	Not Appropriate	Not Appropriate	Not Appropriate	Not Appropriate	Yes	No	Yes	No	No	Not Appropriate	Not Appropriate	Yes Cost Only	Not Appropriate	Not Appropriate	No	Yes	Not Appropriate	Not Appropriate	Not Appropriate	Not Appropriate	Not Appropriate	Yes	Yes	Yes	Yes
11627	Yes	Yes	Stated but not justified	Not Appropriate	Not Appropriate	Not Appropriate	Not Appropriate	Not Appropriate	Not Appropriate	Not Appropriate	Not Appropriate	Not Appropriate	Not Appropriate	Not Appropriate	Yes	No	Yes	Yes	No	Not Appropriate	Not Appropriate	Yes Cost Only	Not Appropriate	Not Appropriate	No	Yes interval estimates but statistical tests not applicable	Yes	Yes	Range specified but not justified	Not Appropriate	Not Appropriate	Yes	Yes	Yes	Yes
11642	Yes	Yes	Stated but not justified	Not Appropriate	Not Appropriate	Not Appropriate	Not Appropriate	Not Appropriate	Not Appropriate	Not Appropriate	Not Appropriate	Not Appropriate	Not Appropriate	Not Appropriate	No	Yes	Yes	Yes	Not Appropriate	Not Appropriate	Not Appropriate	Yes Cost Only	Not Appropriate	Not Appropriate	No	Yes	Not Appropriate	Not Appropriate	Not Appropriate	Not Appropriate	Not Appropriate	Yes	Yes	Yes	Yes
11688	Yes	Yes	No	Not Appropriate	Not Appropriate	Not Appropriate	Not Appropriate	Not Appropriate	Not Appropriate	Not Appropriate	Not Appropriate	Not Appropriate	Not Appropriate	Not Appropriate	No	No	Yes	No	No	Not Appropriate	Not Appropriate	Yes Cost Only	Not Appropriate	Not Appropriate	No	Yes	Not Appropriate	Not Appropriate	Not Appropriate	Not Appropriate	Not Appropriate	Yes	Yes	Yes	Yes
11854	Yes	Yes	Stated but not justified	Not Appropriate	Not Appropriate	Not Appropriate	Not Appropriate	Not Appropriate	Not Appropriate	Not Appropriate	Not Appropriate	Not Appropriate	Not Appropriate	Not Appropriate	Yes	No	Yes	Yes	No	Not Appropriate	Not Appropriate	Yes Cost Only	Not Appropriate	Not Appropriate	No	Yes	Not Appropriate	Not Appropriate	Not Appropriate	Not Appropriate	Not Appropriate	Yes	Yes	Yes	Yes
11905	Yes	Yes	Stated but not justified	Not Appropriate	Not Appropriate	Not Appropriate	Not Appropriate	Not Appropriate	Not Appropriate	Not Appropriate	Not Appropriate	Not Appropriate	Not Appropriate	Not Appropriate	Yes	No	Yes	Yes	Not Appropriate	Not Appropriate	Not Appropriate	Yes Cost Only	Not Appropriate	Not Appropriate	No	Yes statistical tests but no interval estimates	Yes	Yes	Range specified but not justified	Not Appropriate	Not Appropriate	Yes	Yes	Yes	Yes
12109	Yes	Yes	No	Not Appropriate	Not Appropriate	Not Appropriate	Not Appropriate	Not Appropriate	Not Applicable	Not Appropriate	Not Appropriate	Not Appropriate	Not Appropriate	Not Appropriate	No	Yes	No	No	No	Not Applicable	Not Applicable	Not Clear	Not Appropriate	Not Appropriate	No	Yes statistical tests but no interval estimates	Not Appropriate	Not Appropriate	Not Appropriate	Not Appropriate	Not Appropriate	Yes	Yes	Not Clear	No
12152	Yes	Yes	No	Not Appropriate	Not Appropriate	Not Appropriate	Not Appropriate	Not Appropriate	Not Appropriate	Not Appropriate	Not Appropriate	Not Appropriate	Not Appropriate	Not Appropriate	No	No	Yes	Yes	Not Appropriate	Not Appropriate	Not Appropriate	Yes Cost Only	Not Appropriate	Not Appropriate	No	Yes	Yes	Not Appropriate	Not Appropriate	Not Appropriate	Not Appropriate	Yes	Yes	Yes	Yes
12299	Yes	Yes	Yes	Not Appropriate	Not Appropriate	Not Appropriate	Not Appropriate	Not Appropriate	Not Appropriate	Not Appropriate	Not Appropriate	Not Appropriate	Not Appropriate	Yes	Yes	No	Yes	Yes	Yes	Not Appropriate	Not Appropriate	Yes Cost Only	Yes	Yes	Not Appropriate	Yes interval estimates but statistical tests not applicable	Yes	Yes	Yes	Not Appropriate	Not Appropriate	Yes	Yes	Yes	Yes
12300	Yes	Yes	No	Not Appropriate	Not Appropriate	Not Appropriate	Not Appropriate	Not Appropriate	Not Appropriate	Not Appropriate	Not Appropriate	Not Appropriate	Not Appropriate	Not Appropriate	No	No	Yes	No	No	Not Appropriate	Not Appropriate	Yes Cost Only	Not Appropriate	Not Appropriate	No	No interval estimates but statistical tests not applicable	No	Not Appropriate	Not Appropriate	Not Appropriate	Not Appropriate	Yes	Yes	No	No
12427	Yes	Yes	No	Yes	Yes	Not Appropriate	Not Appropriate	Not Appropriate	Not Appropriate	Not Appropriate	Not Appropriate	Not Appropriate	Not Appropriate	Not Appropriate	No	No	Yes	No	Yes	Not Appropriate	Not Appropriate	Yes Cost Only	Not Appropriate	Not Appropriate	No	Yes	Not Appropriate	Not Appropriate	Not Appropriate	Yes	Not Appropriate	Yes	Yes	Yes	Yes
12685	Yes	No	No	Yes	Yes	Yes	No	Yes	Yes	Not Appropriate	Yes	Not Appropriate	Not Appropriate	Not Appropriate	No	No	Not Clear	Yes	Yes	Not Appropriate	Not Appropriate	Yes	Not Appropriate	Not Appropriate	No	No	Not Appropriate	Not Appropriate	Not Appropriate	Yes	Yes cost only	No	Yes	No	Yes
12700	Yes	Yes	Yes	Yes	No	Yes	Yes	Yes	Yes	Not Appropriate	Yes	Yes	Yes	Yes	Yes	No	Yes	Yes	Yes	Yes	No	Yes	Not Appropriate	Not Appropriate	Yes	Yes	Yes	Yes	Yes	Yes	Yes	Yes	Yes	Yes	Yes
12744	Yes	Yes	Stated but not justified	Yes	Yes	Yes	Yes	Yes	Yes	Not Appropriate	Yes	Not Appropriate	Not Appropriate	Not Appropriate	No	No	Yes	No	No	Not Appropriate	Not Appropriate	Yes	Not Appropriate	Not Appropriate	No	Yes statistical tests but no interval estimates	Not Appropriate	Not Appropriate	Not Appropriate	Yes	No Clear	Yes	Yes	Not Clear	Yes
12758	Yes	Yes	No	Yes	Yes	Not Appropriate	Not Appropriate	Not Appropriate	Not Appropriate	Not Appropriate	Not Appropriate	Not Appropriate	Not Appropriate	Not Appropriate	No	No	Yes	No	No	Not Appropriate	Not Appropriate	Yes Cost Only	Not Appropriate	Not Appropriate	No	Yes	No	Not Appropriate	Not Appropriate	Yes	Not Appropriate	Yes	Yes	Yes	Yes
12763	Yes	Yes	No	Yes	Yes	Yes	Yes	Yes	Yes	Not Appropriate	Yes	Not Appropriate	Not Appropriate	Not Appropriate	No	No	Yes	No	No	Not Appropriate	Not Appropriate	Yes	Not Appropriate	Not Appropriate	No	Yes	Not Appropriate	Not Appropriate	Not Appropriate	Yes	No	Yes	Yes	Yes	Yes
12786	Yes	Yes	Stated but not justified	Yes	Yes	Yes	Yes	Yes	No	Not Appropriate	Yes	Not Appropriate	Not Appropriate	Not Appropriate	No	No	Yes	No	No	Not Appropriate	Not Appropriate	Yes	Not Appropriate	Not Appropriate	No	Yes	Yes	Yes	Range specified but not justified	Yes	No	Yes	Yes	Yes	Yes
12811	Yes	Yes	Yes	Yes	Yes	Yes	Yes	Yes	Yes	Not Appropriate	Yes	Not Appropriate	Not Appropriate	Not Appropriate	No	No	Yes	Yes	Yes	Not Appropriate	Not Appropriate	Yes	Not Appropriate	Not Appropriate	No	Yes interval estimates but no statistical tests	Yes	Yes	Yes for some but not all	Yes	Yes	Yes	Yes	Yes	Yes
13030	Yes	Yes	Stated but not justified	Not Appropriate	Not Appropriate	Not Appropriate	Not Appropriate	Not Appropriate	Not Appropriate	Not Appropriate	Not Appropriate	Not Appropriate	Not Appropriate	Not Appropriate	No	No	Yes	Yes	No	Not Appropriate	Not Appropriate	Yes Cost Only	Not Appropriate	Not Appropriate	No	Yes interval estimates but statistical tests not applicable	Not Appropriate	Not Appropriate	Not Appropriate	Not Appropriate	Not Appropriate	Yes	Yes	Yes	Yes
13033	Yes	Yes	Stated but not justified	Not Appropriate	Not Appropriate	Not Appropriate	Not Appropriate	Not Appropriate	Not Appropriate	Not Appropriate	Not Appropriate	Not Appropriate	Not Appropriate	Not Appropriate	Yes	No	Yes	Yes	No	Not Appropriate	Not Appropriate	Yes Cost Only	Not Appropriate	Not Appropriate	No	Yes interval estimates but statistical tests not applicable	Not Appropriate	Not Appropriate	Not Appropriate	Not Appropriate	Not Appropriate	Yes	Yes	Yes	Yes
13045	Yes	Yes	No	Yes	Yes	Not Appropriate	Not Appropriate	Not Appropriate	Not Appropriate	Not Appropriate	Not Appropriate	Not Appropriate	Not Appropriate	Yes	Yes	No	Yes	No	No	Not Appropriate	Not Appropriate	Yes Cost Only	Not Appropriate	Not Appropriate	No	Yes	Yes	No	Range specified but not justified	Yes	Not Appropriate	Yes	Yes	Yes	Yes
11101
11104	Yes	Yes	No	Yes	Yes	Yes	Yes	Yes	Yes	Not Appropriate	Yes	Not Appropriate	Not Appropriate	Not Appropriate	No	No	Not Clear	Yes	Yes	Not Appropriate	Not Appropriate	Not Clear	Not Appropriate	Not Appropriate	No	Yes	Not Appropriate	Not Appropriate	Not Appropriate	Yes	Yes	No	Yes	Yes	Yes
11142	Yes	Yes	Yes	Not Appropriate	Not Appropriate	Not Appropriate	Not Appropriate	Not Appropriate	Not Appropriate	Not Appropriate	Not Appropriate	Not Appropriate	Not Appropriate	Not Appropriate	No	No	Yes	Not Clear	No	Not Appropriate	Not Appropriate	Yes Cost Only	Not Appropriate	Not Appropriate	No	No	Not Appropriate	Not Appropriate	Not Appropriate	Not Appropriate	Not Appropriate	Yes	Yes	Yes	Yes
11230	Yes	Yes	Yes	Yes	Yes	Yes	Yes	Yes	Yes	Not Appropriate	Yes	Not Appropriate	Not Appropriate	Yes	Yes	No	Yes	Yes	Yes	Not Apporpriate	Not Appropriate	Yes	Not Appropriate	Not Appropriate	No	Yes	Yes	Yes	Range specified but not justified	Yes	Yes	Yes	Yes	Yes	Yes
11335																										Yes interval estimates but statistical tests not applicable	Yes	Yes	Range specified but not justified	Not Appropriate	Not Appropriate	Yes	Yes	Yes	Yes
11486	Yes	Yes	Yes	Not Appropriate	Not Appropriate	Not Appropriate	Not Appropriate	Not Appropriate	Not Appropriate	Not Appropriate	Not Appropriate	Not Appropriate	Not Appropriate	Yes	Yes	Yes	Yes	Yes	Yes	Not Appropriate	Not Appropriate	Yes Cost Only	Not Appropriate	Not Appropriate	No

## Sheet: Evers Checklist 
RefID	Q1. Is the study population clearly described?	Q2. Are competing alternatives clearly described?	Q3. Is a well-defined research question posed in answerable form?	Q4. Is the economic study design appropriate to the stated objective?	Q5. Is the chosen time horizon appropriate to include relevant costs and consequences? (Evers didn't emphasize lifetime, rather-whether costs and benefit would stablize within the time horizon. We gauge appropriateness regardless of whether author justif	Q6. Is the actual perspective chosen appropriate? (Not Clear = if perspective not specified) (Need to provide justification if not societal) (No = if perspective stated but no justification)	Q7. Are all important and relevant costs for each alternative identified? (Not Appropriate = if perspective not stated) (If no comparison group, still answer for the study group)	Q8. Are all costs measured appropriately in physical units? (Evers emphasize instrument for cost data collection should be valid and clearly stated, e.g., interview, questionnaire) (Can be in the methods text. Not necessarily in tables.)	Q9. Are costs valued appropriately?	Q10. Are all important and relevant outcomes for each alternative identified? (We consistently reported "Not Appropriate" if a study is not a full economic evaluate but reported a health outcome measure b/c those health outcomes do not measure "effectiven	Q11. Are all outcomes measured appropriately? (We consistently reported "Not Appropriate" if a study is not a full economic evaluate but reported a health outcome measure b/c those health outcomes do not measure "effectivenss" per se)	Q12. Are outcomes valued appropriately?	Q13. Is an incremental analysis of costs and outcomes of alternatives performed? (we decided at 5/14/2015 group conference call that this column is only applicable to full economic evaluations and that delta calculations are acceptable, not just ICERs)	Q14. Are all future costs and outcomes discounted appropriately? (we decided at 5/14/2015 group conference call that depreciation/annulization of capital costs should not be coded as "discounting" even when the article used (mistakenly) this term)	Q15. Are all important variables, whose values are uncertain, appropriately subjected to sensitivity analysis? (We interpreted this question as whether the study did a reasonable job with including variables for sensitivity analysis)	Q16. Do the conclusions follow from the data reported?	Q17. Does the study discuss the generalizability of the results to other settings and patient/client groups?	Q18. Does the article indicate that there is no potential conflict of interest of study researcher(s) and funder(s)? (Yes = if stated no COI; No = if did not state COI (regardless of statement of funding source) or stated presence of COI)	Q19. Are ethical and distributional issues discussed appropriately?	Note: Unless otherwise specified, the red notes were added after group conference call discussion on 9/18/2014 and 9/22/2014 (Attendees: Jen, Christina and Xiao)
Note:	(All Articles)	(If Alternative Intervention Specified)	(All Articles)	(All Articles - decided on 1/16/2015)	(All Articles)	(All Articles)	(All Articles)	(All Articles)	(All Articles)	(Full Economic Evaluations Only)	(Full Economic Evaluations Only)	(Full Economic Evaluations Only)	(Full Economic Evaluations Only)	(All Articles)	(All Articles)	(All Articles)	(All Articles)	(All Articles)	(All Articles)
Not Appropriate = Not Applicable	Yes/No/Not Clear/Not Appropriate	Yes/No/Not Clear/Not Appropriate	Yes/No/Not Clear/Not Appropriate	Yes/No/Not Clear/Not Appropriate	Yes/Yes Cost Only/No/Not Clear/Not Appropriate	Yes/No/Not Clear/Not Appropriate	Yes/No/Not Clear/Not Appropriate	Yes/No/Not Clear/Not Appropriate	Yes/No/Not Clear/Not Appropriate	Yes/No/Not Clear/Not Appropriate	Yes/No/Not Clear/Not Appropriate	Yes/No/Not Clear/Not Appropriate	Yes/Yes Cost Only/No/Not Clear/Not Appropriate	Yes/Yes Cost Only/No/Not Clear/Not Appropriate	Yes/No/Not Clear/Not Appropriate	Yes/No/Not Clear/Not Appropriate	Yes/No/Not Clear/Not Appropriate	Yes/No/Not Clear/Not Appropriate	Yes/No/Not Clear/Not Appropriate
11047	Yes	Not Appropriate	Yes	Yes	Yes Cost Only	Not Clear	Not Appropriate	Yes	Yes	Not Appropriate	Not Appropriate	Not Appropriate	Not Appropriate	Not appropriate	No	Yes	No	Yes	No
11048	Yes	Not Appropriate	Yes	Yes	Yes Cost Only	Not Clear	Not Appropriate	Yes	Yes	Not Appropriate	Not Appropriate	Not Appropriate	Not Appropriate	Not Appropriate	No	Yes	Yes	Yes	No
11057	Yes	Not Appropriate	Yes	Yes	Yes Cost Only	Yes	Yes	Yes	Yes	Not Apporpriate	Not Appropriate	Not Appropriate	Not Appropriate	Not Appropriate	No	Yes	Yes	No	No
11060	Yes	Not Appropriate	Yes	Yes	Yes Cost Only	Not Clear	Not Appropriate	Yes	Yes	Not Appropriate	Not Appropriate	Not Appropriate	Not Appropriate	Not Appropriate	No	Yes	No	No	No
11062	No	Yes	Yes	Yes	Yes Cost Only	Stated but not justified	Yes	Yes	Yes	Not Appropriate	Not Appropriate	Not Appropriate	Not Appropriate	Not Appropriate	No	Yes	No	No	No
11063	No	Yes	Yes	Yes	Yes Cost Only	Not Clear	Not Appropriate	Yes	Yes	Not Appropriate	Not Appropriate	Not Appropriate	Not Appropriate	Not Appropriate	Some but not all	Yes	No	No	No
11068	Yes	Not Appropriate	Yes	Yes	Yes	Yes	No	Yes	Yes	Not Appropriate	Not Appropriate	Not Appropriate	Not Appropriate	Not Appropriate	No	Yes	Yes	Disclosed but had potential conflict of interest	No
11089	Yes	Not Appropriate	Yes	Yes	Yes	Stated but not justified	Yes	Yes	Yes	Not Appropriate	Not Appropriate	Not Appropriate	Not Appropriate	Not Appropriate	No	Yes	Yes	Disclosed but had potential conflict of interest	No
11100	No	Yes	Yes	Yes	Yes	Not Clear	Not Appropriate	Not Clear	Yes	Yes	Yes	Not Appropriate	Yes	Not Appropriate	Yes	Yes	Yes	No	No
11102	No	Yes	Yes	Yes	Yes Cost Only	Stated but not justified	Yes	Yes	Yes	Not Appropriate	Not Appropriate	Not Appropriate	Not Appropriate	Not Appropriate	No	Yes	No	Yes	No
11107	Yes	Yes	Yes	Yes	Yes	Yes	Yes	Yes	Yes	Yes	Yes	Not Appropriate	Yes	Not Appropriate	Yes	Yes	Yes	Yes	Yes
11108	No	Yes	Yes	Yes	Yes	Stated but not justified	Yes	Yes	Yes	Yes	Yes	Not Appropriate	Yes	Not Appropriate	Yes	Yes	No	No	Yes
11110	Yes	Yes	Yes	Yes	Yes Cost Only	Not Clear	Not Appropriate	Yes	Yes	Not Appropriate	Not Appropriate	Not Appropriate	Not Appropriate	Not Appropriate	No	Yes	No	No	No
11111	Yes	Yes	Yes	Yes	Yes Cost Only	Not Clear	Not Appropriate	Yes	Yes	Not Apporpriate	Not Appropriate	Not Appropriate	Not Appropriate	Not Appropriate	No	Yes	Yes	Yes	No
11114	Yes	Not Appropriate	Yes	Yes	Yes	Yes	Yes	Yes	Yes	Not Appropriate	Not Appropriate	Not Appropriate	Not Appropriate	Not Appropriate	No	Yes	No	Yes	No
11119	Yes	Not Appropriate	Yes	Yes	Yes Cost Only	Stated but not justified	Yes	Yes	Yes	Not Appropriate	Not Appropriate	Not Appropriate	Not Appropriate	Not Appropriate	No	Yes	No	Yes	No
11139	No	Not Appropriate	Yes	Yes	Yes Cost Only	Yes	Yes	Yes	Yes	Not Appropriate	Not Appropriate	Not Appropriate	Not Appropriate	Not Appropriate	Yes	Yes	Yes	No	No
11146	No	Yes	Yes	Yes	Yes	Not Clear	Not Appropriate	Not Clear	Not Clear	Yes	Not Clear	Not Clear	Yes	Not Appropriate	Yes	Yes	Yes	No	No
11152	Yes	Yes	Yes	Yes	Yes	Yes	Yes	Yes	Yes	Yes	Yes	Not Appropriate	Yes	Not Appropriate	Yes	Yes	Yes	No	No
11163	No	Yes	Yes	Yes	Yes Cost Only	Not Clear	Not Appropriate	Yes	Yes	Not Appropriate	Not Appropriate	Not Appropriate	Not Appropriate	Not Appropriate	No	Yes	Yes	No	No
11167	Yes	Yes	Yes	Yes	Yes	Stated but not justified	Yes	Yes	Yes	Yes	Yes	Not Appropriate	Yes	Not Appropriate	No	Yes	Yes	No	No
11174	No	Not Appropriate	Yes	Yes	Yes Cost Only	Not Clear	Not Appropriate	Yes	Not Clear	Not Apporpriate	Not Appropriate	Not Appropriate	Not Appropriate	Not Appropriate	No	Yes	No	No	No
11182	Yes	Not Appropriate	Yes	Yes	Yes Cost Only	Yes	Yes	Yes	Yes	Not Appropriate	Not Appropriate	Not Appropriate	Not Appropriate	Not Appropriate	No	Yes	Yes	Yes	No
11197	No	Yes	Yes	Yes	Not Clear	Not Clear	Not Appropriate	Not Clear	Yes	Yes	Not Clear	Not Appropriate	No	Not Appropriate	No	Yes	No	Yes	No
11218	Yes	Yes	Yes	Yes	Yes Cost Only	Stated but not justified	Yes	Yes	Yes	Not Appropriate	Not Appropriate	Not Appropriate	Not Appropriate	Not appropriate	Yes	Yes	Yes	No	No
11225	Yes	Yes	Yes	Yes	Yes Cost Only	Not Clear	Not Appropriate	Not Clear	Yes	Not Appropriate	Not Appropriate	Not Appropriate	Not Appropriate	Not Appropriate	No	Yes	Yes	Yes	No
11226	Yes	Not Appropriate	Yes	Yes	Yes	Stated but not justified	Yes	Yes	Yes	Not Appropriate	Not Appropriate	Not Appropriate	Not Appropriate	Not Appropriate	No	Yes	Yes	Yes	No
11227	Yes	Not Appropriate	Yes	Yes	Yes Cost Only	Stated but not justified	Yes	Yes	Yes	Not Appropriate	Not Appropriate	Not Appropriate	Not Appropriate	Not Appropriate	No	Yes	Yes	Yes	No
11228	Yes	Not Appropriate	Yes	Yes	Yes Cost Only	Stated but not justified	Yes	Yes	Yes	Not Appropriate	Not Appropriate	Not Appropriate	Not Appropriate	Not Appropriate	No	Yes	No	No	No
11245	Yes	Not Appropriate	Yes	Yes	Yes	Not Clear	Not Appropriate	Yes	Yes	Not Appropiate	Not Appropriate	Not Appropriate	Not Appropriate	Not Appropriate	No	Yes	No	No	No
11249	Yes	Not Appropriate	Yes	Yes	Yes Cost Only	Yes	Yes	Yes	Yes	Not Appropriate	Not Appropriate	Not Appropriate	Not Appropriate	Not Appropriate	Some but not all	Yes	Yes	Yes	No
11260	Yes	No	Yes	Yes	Yes	Stated but not justified	Yes	Yes	Yes	No	Not clear	Not Appropriate	No	Yes	Yes	Yes	Yes	No	Yes
11283	Yes	Yes	Yes	Yes	Not Clear	Yes	Yes	Yes	Not Clear	Not Appropriate	Not Appropriate	Not Appropriate	Not Appropriate	Not Appropriate	Yes	Yes	No	No	No
11288	Yes	Not Appropriate	Yes	Yes	Yes Cost Only	Yes	Yes	Yes	Yes	Not Appropriate	Not Appropriate	Not Appropriate	Not Appropriate	Not Appropriate	Yes	Yes	Yes	No	No
11292	Yes	Yes	Yes	Yes	Yes	Yes	No	Yes	Yes	Yes	Yes	Not Appropriate	Yes	Not Appropriate	Yes	Yes	No	No	No
11305	Yes	Yes	Yes	Yes	Yes	Not Clear	Not Appropriate	Yes	Yes	Yes	Yes	Not Appropriate	No	Not Appropriate	No	Yes	No	No	No
11307	Yes	Not Appropriate	Yes	Yes	Yes Cost Only	Stated but not justified	Yes	Not Clear	Not Clear	Not Appropriate	Not Appropriate	Not Appropriate	Not Appropriate	Not Appropriate	No	Yes	Yes	Yes	No
11308	Yes	Yes	Yes	Yes	Yes	Yes	Yes	Yes	Yes	Yes	Yes	Yes	Yes	Not Appropriate	No	Yes	No	Yes	No
11310	Yes	Yes	Yes	Yes	No	Not Clear	Not Appropriate	Not Clear	Not Clear	Yes	Yes	Not Appropriate	No	Not Appropriate	No	Yes	Yes	Yes	No
11326	No	Not Appropriate	Yes	Yes	Yes Cost Only	Not Clear	Not Appropriate	Yes	Yes	Not Appropriate	Not Appropriate	Not Appropriate	Not Appropriate	Not Appropriate	Yes	Yes	No	No	No
11348	No	Yes	Yes	Yes	Yes	Stated but not justified	No	Yes	Yes	Yes	Yes	Not Clear	Yes	Yes	Yes	Yes	Yes	No	No
11349	No	Yes	Yes	Yes	Yes Cost Only	Stated but not justified	Yes	Not Clear	Not Clear	Not Appropriate	Not Appropriate	Not Appropriate	Not Appropriate	Not Appropriate	No	Yes	Yes	No	No
11358	No	Yes	Yes	Yes	Yes	Stated but not justified	Yes	Yes	Yes	Yes	Yes	Not Appropriate	No	Yes	Yes	Yes	No	No	No
11359	No	Yes	Yes	Yes	Yes Cost Only	Stated but not justified	Yes	Yes	Not Clear	Not Appropriate	Not Appropriate	Not Appropriate	Not Appropriate	Yes Cost Only	Not Clear	Yes	No	No	No
11367	Yes	Yes	Yes	Yes	Yes	Yes but stated incorrectly	Yes	Yes	Yes	Yes	Yes	Not Appropriate	Yes	Not Appropriate	Yes	Yes	Yes	Yes	No
11374	Yes	Not Appropriate	Yes	Yes	Yes Cost Only	Not Clear	Not Appropriate	Yes	Yes	Not Appropriate	Not Appropriate	Not Appropriate	Not Appropriate	Not Appropriate	No	Yes	Yes	No	No
11403	Yes	Yes	Yes	Yes	Yes Cost Only	Stated but not justified	Yes	Yes	Yes	Not Appropriate	Not Appropriate	Not Appropriate	Not Appropriate	Not Appropriate	Yes	Yes	No	Yes	No
11421	No	Not Appropriate	Yes	Yes	Yes Cost Only	Stated but not justified	Yes	Yes	Yes	Not Appropriate	Not Appropriate	Not Appropriate	Not Appropriate	Not Appropriate	Some but not all	Yes	Yes	No	No
11431	Yes	Yes	Yes	Yes	Yes	Yes	Yes	Yes	Yes	Not Appropriate	Not Appropriate	Not Appropriate	Not Appropriate	Not Appropriate	No	Yes	Yes	No	No
11434	No	Not Appropriate	Yes	Yes	Yes Cost Only	Stated but not justified	Yes	Yes	Yes	Not Appropriate	Not Appropriate	Not Appropriate	Not Appropriate	Not Appropriate	Some but not all	Yes	No	No	No
11441	No	Yes	Yes	Yes	Yes	Yes	Yes	Not Clear	Not Clear	Yes	Yes	Not Appropriate	Yes	Not Appropriate	Yes	Yes	Yes	Yes	Yes
11443	No	Yes	Yes	Yes	Not Clear	Yes	Yes	Yes	Yes	Not Appropriate	Not Appropriate	Not Appropriate	Not Appropriate	Not Appropriate	Yes	Yes	No	No	Yes
11444	No	Yes	Yes	Yes	Yes Cost Only	Yes	Yes	Yes	Yes	Not Appropriate	Not Appropriate	Not Appropriate	Not Appropriate	Not Appropriate	Yes	Yes	Yes	Yes	No
11466	No	Yes	Yes	Yes	No	Stated but not justified	Yes	Yes	Yes	Not Appropriate	Not Appropriate	Not Appropriate	Not Appropriate	Not Appropriate	Yes	Yes	Yes	No	No
11467	Yes	Yes	Yes	Yes	Yes	Not Clear	Not Appropriate	Yes	Yes	Yes	Not Clear	Not Appropriate	No	Not Appropriate	No	Yes	No	Yes	No
11478	No	Not Appropriate	Yes	Yes	Yes	Stated but not justified	Yes	Yes	Yes	Yes	Yes	Not Appropriate	Not Appropriate	Not Appropriate	No	Yes	Yes	Yes	No
11487	Yes	Yes	Yes	Yes	Yes Cost Only	Stated but not justified	Yes	Yes	Yes	Not Appropriate	Not Appropriate	Not Appropriate	Not Appropriate	Not Appropriate	No	Yes	Yes	Yes	No
11493	Yes	Yes	Yes	Yes	Yes	Stated but not justified	No	Yes	Yes	Yes	Yes	Not Appropriate	No	Not Appropriate	No	Yes	No	No	No
11501	No	Not Appropriate	Yes	Yes	Yes Cost Only	Not Clear	Not Appropriate	Yes	Not Clear	Not Appropriate	Not Appropriate	Not Appropriate	Not Appropriate	Not Appropriate	No	Yes	No	No	No
11503	Yes	Not Appropriate	Yes	Yes	Yes Cost Only	Stated but not justified	Yes	Yes	Yes	Not Appropriate	Not Appropriate	Not Appropriate	Not Appropriate	Not Appropriate	No	Yes	Yes	No	No
11509	No	Yes	Yes	Yes	Yes Cost Only	Yes	Yes	Yes	Yes	Not Appropriate	Not Appropriate	Not Appropriate	Not Appropriate	Not Appropriate	No	Yes	Yes	No	Yes
11515	No	Not Appropriate	Yes	Yes	Yes Cost Only	Stated but not justified	Yes	Yes	Yes	Not Appropriate	Not Appropriate	Not Appropriate	Not Appropriate	Not Appropriate	No	Yes	Yes	No	No
11524	No	Not Appropriate	Yes	Yes	Yes Cost Only	Not Clear	Not Appropriate	Yes	Yes	Not Appropriate	Not Appropriate	Not Appropriate	Not Appropriate	Not Appropriate	No	Yes	No	No	No
11530	Yes	Yes	Yes	Yes	Yes Cost Only	Stated but not justified	Yes	Yes	Yes	Not Appropriate	Not Appropriate	Not Appropriate	Not Appropriate	Not Appropriate	Yes	Yes	Yes	No	No
11536	Yes	Yes	Yes	Yes	Yes	Stated but not justified	Yes	Yes	Yes	Yes	Not Clear	Not Appropriate	Yes	Not Appropriate	Yes	Yes	Yes	No	No
11547	Yes	No	Yes	Yes	Yes	Not Clear	Not Appropriate	Yes	Not Clear	Yes	Yes	Not Appropriate	Yes	No Appropriate	No	Yes	No	No	Yes
11568	No	Yes	Yes	Yes	Yes Cost Only	Stated but not justified	Yes	Yes	Yes	Not Appropriate	Not Appropriate	Not Appropriate	Not Appropriate	Not Appropriate	No	Yes	No	No	No
11597	Yes	Not Appropriate	Yes	Yes	Yes Cost Only	Not Clear	Not Appropriate	Yes	Yes	Not Appropriate	Not Appropriate	Not Appropriate	Not Appropriate	Not Appropriate	No	Yes	Yes	Yes	No
11627	Yes	Not Appropriate	Yes	Yes	Yes Cost Only	Stated but not justified	Yes	Yes	Yes	Not Appropriate	Not Appropriate	Not Appropriate	Not Appropriate	Not Appropriate	Yes	Yes	No	No	Yes
11642	Yes	Not Appropriate	Yes	Yes	Yes Cost Only	Stated but not justified	Yes	Yes	Yes	Not Appropriate	Not Appropriate	Not Appropriate	Not Appropriate	Not Appropriate	No	Yes	Yes	Yes	No
11688	No	Not Appropriate	Yes	Yes	Yes Cost Only	Not Clear	Not Appropriate	Yes	Yes	Not Appropriate	Not Appropriate	Not Appropriate	Not Appropriate	Not Appropriate	No	Yes	No	Yes	No
11854	Yes	Not Appropriate	Yes	Yes	Yes Cost Only	Stated but not justified	Yes	Yes	Yes	Not Appropriate	Not Appropriate	Not Appropriate	Not Appropriate	Not Appropriate	No	Yes	No	Yes	Yes
11905	Yes	Not Appropriate	Yes	Yes	Yes Cost Only	Stated but not justified	Yes	Yes	Yes	Not Appropriate	Not Appropriate	Not Appropriate	Not Appropriate	Not Appropriate	Some but not all	Yes	Yes	No	No
12109	Yes	Not Appropriate	Yes	Yes	Yes	Not Clear	Not Appropriate	Yes	Yes	Not Appropriate	Not Appropriate	Not Appropriate	Not Appropriate	Not Appropriate	No	Not Clear	No	No	No
12152	Yes	Not Appropriate	Yes	Yes	Yes Cost Only	Stated but not justified	Yes	Yes	Yes	Not Appropriate	Not Appropriate	Not Appropriate	Not Appropriate	Not Appropriate	Not Appropriate	Yes	Yes	No	No
12299	Yes	Not Appropriate	Yes	Yes	Yes Cost Only	Yes	Yes	Yes	Yes	Not Appropriate	Not Appropriate	Not Appropriate	Not Appropriate	Yes	Yes	Yes	Yes	No	No
12300	No	Not Appropriate	Yes	Yes	Yes Cost Only	Not Clear	Not Appropriate	Yes	Yes	Not Appropriate	Not Appropriate	Not Appropriate	Not Appropriate	Not Appropriate	No	No	No	No	No
12427	Yes	Yes	Yes	Yes	Yes Cost Only	Not Clear	Not Appropriate	Yes	Yes	Not Appropriate	Not Appropriate	Not Appropriate	Not Appropriate	Not Appropriate	No	Yes	Yes	No	No
12685	Yes	Yes	Yes	No	Yes	Not Clear	Not Appropriate	Not Clear	Yes	Yes	Yes	Not Appropriate	Yes cost only	Not Appropriate	No	No	No	No	No
12700	Yes	Yes	Yes	Yes	Yes	Yes	Yes	Yes	Yes	Yes	Yes	Yes	Yes	Not Appropriate	Yes	Yes	No	No	No
12744	Yes	Yes	Yes	Yes	Yes	Stated but not justified	Yes	Yes	Yes	Yes	Yes	Not Appropriate	No Clear	Not Appropriate	No	Not Clear	No	No	No
12758	Yes	Yes	Yes	Yes	Yes	Not Clear	Not Appropriate	Yes	Yes	Not Appropriate	Not Appropriate	Not Appropriate	Not Appropriate	Not Appropriate	No	Yes	No	No	No
12763	Yes	Yes	Yes	Yes	Yes	Not Clear	Not Appropriate	Yes	Yes	Yes	Yes	Not Appropriate	No	Not Appropriate	No	Yes	Yes	No	No
12786	Yes	Yes	Yes	Yes	Yes	Stated but not justified	Yes	Yes	Yes	Yes	Yes	Not Appropriate	No	Not Appropriate	Yes	Yes	Yes	No	No
12811	Yes	Yes	Yes	Yes	Yes	Yes	Yes	Yes	Yes	Yes	Yes	Not Appropriate	Yes	Not Appropriate	Yes	Yes	Yes	Yes	No
13030	Not Appropriate	Not Appropriate	Yes	Yes	Yes Cost Only	Stated but not justified	Yes	Yes	Yes	Not Appropriate	Not Appropriate	Not Appropriate	Not Appropriate	Not Appropriate	No	Yes	No	Yes	No
13033	No	Not Appropriate	Yes	Yes	Yes Cost Only	Stated but not justified	Yes	Yes	Yes	Not Appropriate	Not Appropriate	Not Appropriate	Not Appropriate	Not Appropriate	No	Yes	Yes	Yes	No
13045	Yes	Yes	Yes	Yes	Yes Cost Only	Not Clear	Not Appropriate	Yes	Yes	Not Appropriate	Not Appropriate	Not Appropriate	Not Appropriate	Not Appropriate	No	Yes	No	No	Yes
11101
11104	No	Yes	Yes	Yes	Not Clear	Not Clear	Not Appropriate	Not Clear	Not Clear	Yes	Yes	Not Appropriate	Yes	Not Appropriate	No	Yes	Yes	Yes	No
11142	No	Not Appropriate	Yes	Yes	Yes Cost Only	Stated but not justified	Yes	Yes	Yes	Not Appropriate	Not Appropriate	Not Appropriate	Not Appropriate	Not Appropriate	No	Yes	No	No	Yes
11230	Yes	Yes	Yes	Yes	Yes	Yes	Yes	Yes	Yes	Yes	Yes	Not Appropriate	Yes	Not Appropriate	Some but not all	Yes	Yes	Yes	No
11335
11486	Yes	Not Appropriate	Yes	Yes	Yes Cost Only	Yes	Yes	Yes	Yes	Not Appropriate	Not Appropriate	Not Appropriate	Not Appropriate	Not Appropriate	Yes	Yes	Yes	Yes	Yes

## Sheet: CHEERS Checklist 
	Title	Abstract	Introduction	Methods - Target population and subgroups	Methods - Setting and location	Methods - Study perspective	Methods - Comparators	Methods - Time horization	Methods - Discount Rate (we decided at 5/14/2015 group conference call that depreciation/annulization of capital costs should not be coded as "discounting" even when the article used (mistakenly) this term)	Methods - Choice of health outcomes	Methods - Measurement of effectiveness	Methods - Measurement of effectiveness	Methods - Measurement and valuation of preference based outcomes	Methods - Estimating resources and costs	Methods - Estimating resources and costs	Methods - Currency, price date, and conversion	Methods - Choice of model	Methods - Assumptions	Methods - Analytical methods	Results - Study parameters (Christina and Xiao decided on 1/16/2015 that this item only applies to studies involving a synthesis of data sources)	Results - Incremental costs and outcomes	Results - Characterising uncertainty	Results - Characterising uncertainty	Results - Characterising heterogeneity	Discussion - Study findings, limitations, generalisability, and current knowledge	Other - Source of funding	Other - Conflicts of interest	Note: Unless otherwise specified, the red notes were added after group conference call discussion on 9/18/2014 and 9/22/2014 (Attendees: Jen, Christina and Xiao)
RefID	Q1. Identify the study as an economic evaluation or use more specific terms such as "Cost-effectiveness analysis", and describe the interventions compared.	Q2. Provide a structured summary of objectives, perspective, setting, methods (including study design and inputs), results (including base case and uncertainty analyses), and conclusions.	Q3. Provide an explicit statement of the broader context for the study. Present the study question and its relevance for health policy or practice decisions.	Q4. Describe characteristics of the base case population and subgroups analysed, including why they were chosen. (Per CHEERS guidelines, explanation is needed only for why specific subgroups were chosen)	Q5. State relevant aspects of the system(s) in which the decision(s) need(s) to be made.	Q6. Describe the perspective of the study and relate this to the costs being evaluated. (Per CHEERS guidelines, authors should describe perspective in terms of costs included & their associated components (e.g., direct medical, direct nonmedical, indirect	Q7. Describe the interventions or strategies being compared and state why they were chosen	Q8. State the time horizon(s) over which costs and consequences are being evaluated and say why appropriate.	Q9. Report the choice of discount rate(s) used for costs and outcomes and say why appropriate. (Not Specified = if no mention of discount rate and no statement of why not relevant; Report page # if discount rate stated or reason for no discount given)	Q10. Describe what outcomes were used as the measure(s) of benefit in the evaluation and their relevance for the type of analysis performed. (If no intervention involved, we used info about the health outcome assessed - may not reflect effectiveness.)	Q11a. Single study-based estimates: Describe fully the design features of the single efffectiveness study and why the single study was a sufficient source of clinical effectiveness data.	Q11b. Synthesis-based estimates: Describe fully the methods used for identification of included studies and synthesis of clinical effectiveness data.	Q12. If applicable, describe the population and methods used to elicit preferences for outcomes.	Q13a. Single study-based economic evaluation: Describe approaches used to estimate resource use associated with the alternative interventions. Describe primary or secondary research methods for valuing each resource item in terms of its unit cost.	Q13b. Model-based economic evaluation: Describe approaches and data sources used to estimate resource use associated with model health states. Describe primary or secondary research methods for valuing each resource item in terms of its unit cost.	Q14. Report the dates of the estimated resource quantities and unit costs. Describe methods for adjusting estimated unit costs to the year of reported costs if necessary. Describe methods for converting costs into a common currency base and the exchange	Q15. Describe and give reasons for the specific type of decision-analytic model used. Providing a figure to show model structure is strongly recommended.	Q16. Describe all structural or other assumptions underpinning the decision-analytical model.	Q17. Describe all analytical methods supporting the evaluation. This could include methods for dealing with skewed, missing, or censored data; extrapolation methods; methods for pooling data; approaches to validate or make adjustments (such as half cycle	Q18. Report the values, ranges, references, and, if used, probability distributions for all parameters. Report reasons or sources for distributions used to represent uncertainty where appropriate. Providing a table to show the input values is strongly	Q19. For each intervention, report mean values for the main categories of estimated costs and outcomes of interest, as well as mean differences between the comparator groups. If applicable, report incremental cost-effectiveness ratios.	Q20a. Single study-based economic evaluation: Describe the effects of sampling uncertainty for the estimated incremental cost and incremental effectiveness parameters, together with the impact of methodological assumptions (such as discount rate, study	Q20b. Model-based economic evaluation: Describe the effects on the results of uncertainty for all input parameters, and uncertainty related to the structure of the model and assumptions.	Q21. If applicable, report differences in costs, outcomes, or cost-effectiveness that can be explained by variations between subgroups of patients with different baseline characteristics or other observed variability in effects that are not reducible by	Q22. Summarise key study findings and describe how they support the conclusions reached. Discussoin limitations and the generalisability of the findings and how the findigns fit with current knowledge.	Q23. Describe how the study was funded and the role of the funder in the identification, design, conduct, and reporting of the analysis. Describe other non-monetary sources of support.	Q24. Describe any potential for conflict of interest of study contributors in accordance with journal policy. In the absence of a journal policy, we recommend authors comply with International Committee of Medical Journal Editors recommendations.
Additional text that exceeds Excel per cell limit extends to this next line.						costs) and how this fits the needs of the target audience(s) and decision problem.)			(CHEERS: "Although it is common practice not to apply discount rates for economic evaluations with short (e.g., <1 year) time horizons, analysts should report this rate as 0% for clarity."	(CHEERS instruction: "the reason for choosing one measure of outcome over another should be provided")	(If no intervention involved, we used info about the health outcome assessed - may not reflect effectiveness but rather health consequences, e.g., article in row 19.)			Describe any adjustments made to approximate to opportunity costs.	Describe any adjustments made to approximate to opportunity costs.	rates. CHEERS Guidelines require that method of inflation adjustment and currency conversion should be explained when used.			corrections) to a model; and methods for handling population heterogeneity and uncertainty.	recommended. (Applicable if involving a synthesis of multiple data sources or parameter for sensitivity analysis.)	(Christina and Xiao decided on 1/16/2015 that this item only applies to studies involving a comparator intervention)	perspective).		more information (Enter Not Applicable if no heterogeneity reported)
	(Report Page number/left or right column/line number OR indicate Not Applicable, indicate Not Specified)	(Report Page number/left or right column/line number OR indicate Not Applicable, indicate Not Specified)	(Report Page number/left or right column/line number OR indicate Not Applicable, indicate Not Specified)	(Report Page number/left or right column/line number OR indicate Not Applicable, indicate Not Specified)	(Report Page number/left or right column/line number OR indicate Not Applicable, indicate Not Specified)	(Report Page number/left or right column/line number OR indicate Not Applicable, indicate Not Specified)	(Report Page number/left or right column/line number OR indicate Not Applicable, indicate Not Specified)	(Report Page number/left or right column/line number OR indicate Not Applicable, indicate Not Specified)	(Report Page number/left or right column/line number OR indicate Not Applicable, indicate Not Specified)	(Report Page number/left or right column/line number OR indicate Not Applicable, indicate Not Specified)	(Report Page number/left or right column/line number OR indicate Not Applicable, indicate Not Specified)	(Report Page number/left or right column/line number OR indicate Not Applicable, indicate Not Specified)	(Report Page number/left or right column/line number OR indicate Not Applicable, indicate Not Specified)	(Report Page number/left or right column/line number OR indicate Not Applicable, indicate Not Specified)	(Report Page number/left or right column/line number OR indicate Not Applicable, indicate Not Specified)	(Report Page number/left or right column/line number OR indicate Not Applicable, indicate Not Specified)	(Report Page number/left or right column/line number OR indicate Not Applicable, indicate Not Specified)	(Report Page number/left or right column/line number OR indicate Not Applicable, indicate Not Specified)	(Report Page number/left or right column/line number OR indicate Not Applicable, indicate Not Specified)	(Report Page number/left or right column/line number OR indicate Not Applicable, indicate Not Specified)	(Report Page number/left or right column/line number OR indicate Not Applicable, indicate Not Specified)	(Report Page number/left or right column/line number OR indicate Not Applicable, indicate Not Specified)	(Report Page number/left or right column/line number OR indicate Not Applicable, indicate Not Specified)	(Report Page number/left or right column/line number OR indicate Not Applicable, indicate Not Specified)	(Report Page number/left or right column/line number OR indicate Not Applicable, indicate Not Specified)	(Report Page number/left or right column/line number OR indicate Not Applicable, indicate Not Specified)	(Report Page number/left or right column/line number OR indicate Not Applicable, indicate Not Specified)
11047	Page 1650 Line 1	Page 1650 Line 4	Page 1650 Left Column Line 1	Page 1651 Right Column Line 4	Not Specified	Not Specified	Not Applicable	Page 1651 Right Column Line 21	Not Specified	Page 1651 Right Column Line 34	Page 1651 Right Column Line 34	Not Applicable	Not Applicable	Page 1651 Right Column Line 40	Not Applicable	Page 1652 Left Column Line 5 From Bottom	Not Applicable	Not Applicable	Page 1652 Left Column Line 42	Not Applicable	Not Applicable	Page 1655 Table 2	Not Applicable	Page 1654 Left Column Line 21	Page 1654 Right Column Line 6 From Bottom	Page 1650 Disclosure section	Page 1650 Disclosure section
11048	Page 333 Line 1	Page 333 Line 3	Page 333 Left Column Line 1	Page 334 Left Column Line 4 From Bottom	Not Specified	Not Specified	Not Applicable	Page 334 Right Column Line 24	Not Specified	Page 335 Left Column Line 13 From Bottom	Page 335 Left Column Line 13 From Bottom	Not Applicable	Not Applicable	Page 334 Right Column Line 16	Not Applicable	Page 335 Left Column Line 30	Not Applicable	Not Applicable	Page 335 Left Column Line 21	Not Applicable	Not Applicable	Page 336 Table 2	Not Applicable	Not Applicable	Page 337 Left Column Line 7	Page 333 Disclosure section	Page 333 Disclosure section
11057	Page 69 Line 1	Page 69 Line 13	Page 69 Left Column Line 2	Page 71 Left Column Line 3	Page 70 Left Column Line 9 From Bottom	Page 71 Table 1	Not Applicable	Page 70 Right Column Line 19	Not Specified	Not Applicable	Not Applicable	Not Applicable	Not Applicable	Page 70 Right Column Line 15	Not Applicable	Page 70 Right Column Line 8 From Bottom	Not Applicable	Not Applicable	Page 70 Right Colum Line 4 From Bottom	Not Applicable	Not Applicable	Page 71 Table 1	Not Applicable	Not Applicable	Page 72 Left Column Line 4	Page 73 Left Column Line 10	Not Specified
11060	Page 1121 Line 1	Page 1121 Line 10	Page 1121 Left Column Line 1	Page 1123 Table 1	Page 1122 Left Column Line 4	Not Specified	Not Applicable	Page 1122 Right Column Line 13	Not Specified	Not Applicable	Not Applicable	Not Applicable	Not Applicable	Page 1122 Left Column Line 16	Not Applicable	Page 1123 Table 3	Not Applicable	Not Applicable	Page 1122 Right Column Line 1	Not Applicable	Not Applicable	Page 1124 Table 5	Not Applicable	Page 1123 Table 3	Page 1123 Right Column Line 2	Not Specified	Not Specified
11062	Page 123 Line 1	Page 123 Line 3	Page 123 Left Column Line 2	Page 124 Left Column Line 15 From Bottom	Page 124 Left Column Line 20	Page 124 Right Column Line 5 From Bottom	Page 124 Left Column Line 11	Not Specified	Not Specified	Not Applicable	Not Applicable	Not Applicable	Not Applicable	Page 124 Right Column Line 6 From Bottom	Not Applicable	Page 125 Table 2	Not Applicable	Not Applicable	Not Specified	Not Applicable	Page 125 Table 2	Page 125 Right Column Line 1 From Bottom	Not Applicable	Not Applicable	Page 126 Left Column Line 7	Not Specified	Not Specified
11063	Page 200 Line 1	Page 200 Line 10	Page 200 Left Column Line 7 From Bottom	Page 201 Right Column Line 7	Page 201 Right Column Line 5	Not Specified	Page 202 Left Column Line 8	Not Specified	Not Specified	Not Applicable	Not Applicable	Not Applicable	Not Applicable	Page 202 Right Column Line 4	Not Applicable	Page 202 Right Column Line 8	Not Applicable	Not Applicable	Not Specified	Not Applicable	Page 204 Table 5	Page 204 Right Column Line 8 From Bottom	Not Applicable	Not Applicable	Page 205 Right Column Line 6	Not Specified	Not Specified
11068	Page 1953 Line 1	Page 1953 Line 17	Page 1953 Left Column Line 39	Page 1954 Left Column Line 28	Page 1954 Left Column Line 20	Page 1954 Left Column Line 11	Not Applicable	Page 1954 Left Column Line 26	Page 1954 Right Column Line 1	Not Applicable	Not Applicable	Not Applicable	Not Applicable	Page 1954 Left Column Line 14 From Bottom	Not Applicable	Page 1954 Right Column Line 2	Not Applicable	Not Applicable	Page 1954 Right Column Line 9	Not Applicable	Pge 1956 Table 2	Page 1957 Table 3	Not Applicable	Not Applicable	Page 1956 Right Column Line 12	Page 1959Left Column Line 36	Page 1959 Left Column Line 49
11089	Page 463 Line 1	Page 463 Line 10	Page 463 Left Column Line 26	Page 464 Table 1	Page 464 Left Column Line 24	Page 464 Right Column Line 7	Not Applicable	Page 465 Left Column Line 31	Not Specified	Not Applicable	Not Applicable	Not Applicable	Not Applicable	Page 465 Left Column Line 31	Not Applicable	Page 464 Right Column Line 1	Not Applicable	Not Applicable	Page 465 Right Column Line 16	Not Applicable	Page 466 Table 3	Page 466 Left Column Line 6	Not Applicable	Page 466 Table 4	Page 467 Left Column Line 25	Page 468 Right Column Line 15	Page 468 Right Column Line 11
11100	Page 336 Line 1	Page 336 Line 11	Page 336 Right Column Line 13	Page 337 Right Column Line 13	Page 337 Right Column Lines 13	Not Specified	Page 337 Right Column Line 21	Not Specified	Not Specified	Page 339 Left Column Line 3	Page 339 Left Column Line 3	Page 339 Table 1	Not Applicable	Page 337 Right Column Line 38	Page 337 Right Column Line 28	Page 339 Table 2	Page 337 Right Column Line 28	Not Specified	Page 338 Right Column Line 7	Page 340 Table 3	Page 340 Table 4	Not Applicable	Page 341 Table 5	Not Applicable	Page 342 Right Column Line 10	Page 336 Left Column Line 28	Not Specified
11102	Page 1444 Line 1	Page 1444 Left Column Line 2	Page 1444 Right Column Line 19	Page 1446 Left Column Line 2	Page 1446 Left Column Line 2	Page 1445 Right Column Line 37	Page 1445 Right Column Line 35	Page 1446 Left Column Line 21	Not Specified	Not Applicable	Not Applicable	Not Applicable	Not Applicable	Page 1446 Left Column Line 32	Not Applicable	Page 1448 Table 3	Not Applicable	Not Applicable	Page 1446 Right Column Line 28	Not Applicable	Page 1450 Table 4	Page 1448 Table 3	Not Applicable	Page 1448 Table 3	Page 1450 Right Column Line 4	Page 1451 Right Column Line 6	Page 1451 Right Column Line 8
11107	Page 1 Line 1	Page 1 Line 6	Page 1 Left Column Line 2	Page 2 Right Column Line 4 From Botom	Page 2 Left Column Line 13 From Bottom	Page 3 Right Column Line 10	Page 2 Right Column Line 12 From Bottom	Page 2 Right Column Line 13	Not Specified	Page 6 Right Column Line 6	Page 6 Right Column Line 6	Not Applicable	Not Applicable	Page 3 Right Column Line 10	Not Applicable	Page 3 Right Column Line 18	Not Applicable	Not Applicable	Page 5 Left Column Line 9	Not Applicable	Page 7 Table 3	Page 7 Table 3	Not Applicable	Not Applicable	Page 9 Left Column Line 4	Page 11 Right Column Line 47	Page 11 Right Column Line 45
11108	Page 571 Line 1	Page 571 Line 9	Page 571 Left Column Line 1	Page 572 Left Column Line 24	Page 572 Left Column Line 25	Page 572 Right Column Line 14	Page 572 Table 2	Not Specified	Page 572 Right Column Line 23	Page 572 Left Clumn Line 31	Page 572 Left Clumn Line 31	Not Applicable	Not Applicable	Page 572 Right Column Line 14	Not Applicable	Page 572 Right Column Line 20	Page 572 Left Column Line 5	Page 572 Right Column Line 2	Page 573 Left Column Line 26	Not Applicable	Page 575 Figure	Page 572 Left Column Line 6 From Bottom	Page 574 Table 5	Not Applicable	Page 574 Right Column Line 25 -	Page 576 Right Column Line 21	Not Specified
11110	Page 114 Line 1; did not identify itself as a cost analysis	Page 114 Line 8	Page 114 Left Column Line 2	Page 115 Left Column Line 10 From Bottom	Page 115 Left Column Line 9 From Bottom	Not Specified	Page 115 Left Column Line 16 From Bottom	Page 117 Right Column Line 27	Not Specified	Not Applicable	Not Applicable	Not Applicable	Not Applicable	Page 117 Right Column Line 5	Not Applicable	Page 118 Left Column Line 7	Not Applicable	Not Applicable	Page 118 Left Column Line 27	Not Applicable	Page 121 Table 7	Page 121 Table 7	Not Applicable	Not Applicable	Page 119 Right Column Line 37	Page 114 Left Column Line 5 From Bottom	Not Specified
11111	Page 283 Line 1; did not identify itself as a cost analysis	Page 283 Line 12	Page 283 Right Column Line 8	Page 284 Left Column Line 6 From Bottom	Page 284 Left Column Line 4 From Bottom	Not Specified	Page 284 Left Column Line 30	Page 285 Left Column Line 14	Not Specified	Not Applicable	Not Applicable	Not Applicable	Not Applicable	Page 284 Right Column Line 12 From Bottom	Not Applicable	Page 285 Left Column Line 23 From Bottom	Not Applicable	Not Applicable	Page 285 Left Column Line 19 From Bottom	Not Applicable	Page 287 Table 4	Page 287 Table 4	Not Applicable	Not Applicable	Page 286 Right Column Line 14	Not Specified	Page 290 Right Column Line 8
11114	Page 138 Line 1	Page 138 Line 8	Page 138 Left Column Line 2	Page 139 Left Column Line 24	Page 139 Left Column Line 14	Page 142 Left Column Line 31	Not Applicable	Page 139 Right Column Line 34	Not Specified	Page 141 Right Column Line 1	Page 141 Right Column Line 1	Not Applicable	Not Applicable	Page 139 Right Column Line 2	Not Applicable	Page 139 Right Column Line 23	Not Applicable	Not Applicable	Page 139 Right Column Line 36	Not Applicable	Page 140 Table 1	Page 140 Table 1	Not Applicable	Page 140 Right Column Line 12	Page 141 Left Column Line 34	Page 142 Left Column Line 1 From Bottom	Page 142 Left Column Line 3 From Bottom
11119	Page 1816 Line 1	Page 1816 Line 7	Page 1816 Left Column Line 1	Page 1816 Right Column Line 11	Page 1816 Right Column Line 12	Page 1816 Left Column Line 4 From Bottom	Not Applicable	Page 1818 Left Column Line 5 From Bottom	Not Specified	Not Applicable	Not Applicable	Not Applicable	Not Applicable	Page 1817 Left Column Line 20	Not Applicable	Not Specified	Not Applicable	Not Applicable	Page 1818 Right Column Line 19	Not Applicable	Page 1820 Table IV	Page 1819 Right Column Line 5	Not Applicable	Page 1819 Table III	Page 1821 Left Column Line 19	Page 1822 Right Column line 29	Page 1822 Right Column line 29
11139	Page 377 Line 1	Page 377 Left Column Line 1	Page 377 Right Column Line 18	Page 380 Left Column Line 26	Page 380 Left Column Line 17	Page 380 Left Column Line 17	Not Applicable	Page 380 Left Column Line 13 From Bottom	Not Specified	Not Applicable	Not Applicable	Not Applicable	Not Applicable	Page 380 Right Column Line 4	Not Applicable	Page 377 Left Column Line 16	Not Applicable	Not Applicable	Page 382 Left Column Line 2	Not Applicable	Page 384 Table 3	Page 382 Right Column Line 6	Not Applicable	Not Applicable	Page 386 Left Column Line 2	Page 388 Left Column Line 35	Not Specified
11146	Page 377 Line 1	Page 377 Line 11	Page 377 Line 10 From Bottom	Page 379 Line 7 From Bottom	Page 379 Line 3 From Bottom	Not Specified	Page 380 Line 10 From Bottom	Page 380 Line 11	Not Specified	Page 380 Line 12 From Bottom	Page 380 Line 12 From Bottom	Not Applicable	Not Specified	Page 378 Line 4 From Bottom	Page 378 Line 4 From Bottom	Page 380 Line 13	Page 380 Line 12 From Bottom	Not Specified	Page 380 Line 16	Not Applicable	Page 386 Table III	Page 383 Table II	Page 381 line 4	Page 386 Table III	Page 382 Line 13	Page 387 Line 26	Not Specified
11152	Page 226 Line 1	Page 226 Left Column Line 1	Page 226 Left Column Line 12	Page 227 Right Column Line 17	Page 227 Right Column Line 17	Page 227 Left Column Line 6 From Bottom	Page 227 Right Column Line 7 From Bottom	Page 227 Right Column Line 16 From Bottom	Not Specified	Page 228 Right Column Line 13 From Bottom	Page 228 Right Column Line 13 From Bottom	Not Applicable	Not Applicable	Page 228 Left Column Line 37	Not Applicable	Page 227 Right Column Line 5	Not Applicable	Not Applicable	Page 229 Left Column Line 15	Not Applicable	Page 230 Table 3	Page 230 Table 3	Not Applicable	Not Applicable	Page 234 Left Column Line 3 From Bottom	Page 226 Left Column Line 5 From Bottom	Not Specified
11163	Page 545 Line 1	Page 545 Middle Column Line 1	Page 545 Left Column Line 7 From Bottom	Page 546 Right Column Line 5	Page 546 Left Column Line 8 From Bottom	Not Specified	Page 546 Left Column Line 19	Page 549 Table 6	Not Specified	Not Applicable	Not Applicable	Not Applicable	Not Applicable	Page 546 Right Column Line 5	Page 546 Right Column Line 5	Page 548 Right Column Line 2	Page 547 Left Column Line 11 From Bottom	Page 547 Left Column Line 8 From Bottom	Page 547 Left Column Line 11 From Bottom	Not Applicable	Page 549 Table 6	Page 549 Table 6	Page 549 Table 6	Not Applicable	Page 550 Left Column Line 5	Page 550 Right Column Line 5 From Bottom	Not Specified
11167	Page 1186 Line 4	Page 1186 Left Line 1	Page 1186 Right Column Line 5 From Bottom	Page 1187 Right Column Line 13 From Bottom	Page 1187 Left Column Line 9 From Bottom	Page 1189 Left Column Line 2	Page 1188 Left Column Line 4 From Bottom	Page 1187 Right Column Line 6 From Bottom	Not Specified	Page 1190 Left Column Line 5 From Bottom	Page 1190 Right Column Line 10	Not Applicable	Not Applicable	Page 1189 Left Column Line 1	Not Applicable	Page 1189 Left Column Line 4 From Bottom	Not Applicable	Not Applicable	Page 1190 Right Column Line 5	Not Applicable	Page 1190 Table 3	Page 1194 Right Column Line 21	Not Applicable	Page 1193 Right Column Line 22 From Bottom	Page 1192 Right Column Line 2	Page 1194 Left Column Line 8	Not Specified
11174	Page 645 Line 1	Page 645 Middle Column Line 1	Page 645 Left Column Line6 From Bottom	Page 647 Left Column Line 23	Page 646 Left Column Line 29	Not Specified	Not Applicable	Page 647 Left Column Line 13	Not Specified	Not Applicable	Not Applicable	Not Applicable	Not Applicable	Page 646 Left Column Line 32	Not Applicable	Page 647 Right Column Line 6	Not Applicable	Not Applicable	Page 646 Right Column Line 24	Not Applicable	Page 647 Figure 1	Page 647 Right Column Line 2	Not Applicable	Page 648 Figure 3	Page 648 Right Column Line 28	Page 645 Left Line 22	Not Specified
11182	Page 366 Line 1	Page 366 Line 10	Page 366 Left Column Line 2	Page 367 Right Column Line 5	Page 367 Right Column Line 5	Page 367 Left Column Line 15	Not Applicable	Page 367 Right Column Line 17	Not Specified	Not Applicable	Not Applicable	Not Applicable	Not Applicable	Page 367 Right Column Line 17	Not Applicable	Page 368 Left Column Line 15 From Bottom	Not Applicable	Not Applicable	Page 368 Right Column Line 10	Not Applicable	Page 370 Table 2	Page 370 Table 2	Not Applicable	Page 370 Table 2	Page 371 Left Column Line 2	Not Specified	Page 373 Right Column Line 1 From Bottom
11197	Page 1499 Line 1	Page 1499 Line 3	Page 1499 Left Column Line 1	Page 1499 Left Column Line 20	Not Specified	Not Specified	Page 1499 Left Column Line 1	Page 1501 Right Column Line 21	Not Specified	Page 1501 Left Column Line 10 From Bottom	Page 1501 Left Column Line 10 From Bottom	Not Applicable	Not Applicable	Page 1499 Right Column Line 24	Not Applicable	Page 1501 Left Column 24	Not Applicable	Not Applicable	Page 1501 Left Column Line 37	Not Applicable	Page 1500 Table 1	Page 1500 Table 1	Not Applicable	Not Applicable	Page 1501 Right Column Line 31	Not Specified	Page 1499 Left Column Line 8 From Bottom
11218	Page 669 Right Column Line 1	Page 669 Right Column Line 6	Page 669 Right Column Line 8 From Bottom	Page 670 Middle Column Line 10	Page 670 Right Column Line 27	Page 670 Left Column Line 40	Page 670 Right Column Line 23	Page 670 Right Column Line 18 From Bottom	Not Specified	Not Applicable	Not Applicable	Not Applicable	Not Applicable	Page 670 Right Column Line 12	Not Applicable	Page 672 Right Column Line 17	Not Applicable	Not Applicable	Page 672 Right Column Line 8 From Bottom	Not Applicable	Page 677 Figure	Page 674 Table 3	Not Applicable	Not Applicable	Page 676 Right Column Line 16	Page 669 Left Column Line 26	Not Specified
11225	Page 17 Line 2	Page 17 Right Column Line 2	Page 17 Left Column Line 2	Page 18 Left Column Line 13 From Bottom	Page 18 Left Column Line 33	Not Specified	Page 18 Left Column Line 22	Page 18 Right Column Line 26	Not Specified	Not Applicable	Not Applicable	Not Applicable	Not Applicable	Page 18 Right Column Line 12	Not Applicable	Page 20 Table 5	Not Applicable	Not Applicable	Page 18 Left Column Line 22 From Bottom	Not Applicable	Page 20 Table 5	Page 20 Table 5	Not Applicable	Page 20 Left Column Line 13	Page 20 Left Column Line 19	Page 22 Left Column Line 25	Page 22 Left Column Line 22
11226	Page 359 Line 1	Pages 359 Left Column Line 2	Page 360 Left Column Line 20	Page 360 Right Column Line 26	Page 360 Right Column Line 26	Page 360 Right Columne Line 40	Not Applicable	Page 360 Right Column Line 31	Not Specified	Page 362 Left Column Line 7 From Bottom	Page 362 Left Column Line 7 From Bottom	Not Applicable	Not Applicable	Page 360 Right Column Line 3 From Bottom	Not Applicable	Page 361 Left Column Line 6	Not Applicable	Not Applicable	Page 362 Right Column Line 23	Not Applicable	Page 365 Table 3	Page 365 Table 3	Not Applicable	Page 363 Right Column Line 5	Page 365 Left Column Line 5	Page 367 Right Column Line 24	Page 367 Right Column Line 25
11227	Page 383 Line 1	Page 383 Right Column Line 2	Page 383 Left Column Line 2	Page 384 Left Columne Line 15	Page 384 Left Column Line 15	Page 384 Left Column Line 7	Not Applicable	Page 384 Left Column Line 21	Not Specified	Not Applicable	Not Applicable	Not Applicable	Not Applicable	Page 384 Left Column Line 18 From Bottom	Not Applicable	Page 385 Table 2	Not Applicable	Not Applicable	Page 384 Right Column Line 15 From Bottom	Not Applicable	Page 385 Table 2	Page 385 Table 2	Not Applicable	Page 385 Table 2	Page 387 Right Column Line 7	Page 389 Left Column Line 5 From Bottom	Page 389 Left Column Line 8 From Bottom
11228	Page 214 Line 1	Page 214 Middle Column Line 2	Page 214 Left Column Line 2	Page 215 Left Column Line 9	Page 215 Left Column Line 12	Page 215 Left Column Line 16	Not Applicable	Page 215 Left Column Line 11	Not Specified	Not Applicable	Not Applicable	Not Applicable	Not Applicable	Page 215 Left Column Line 19	Not Applicable	Page 217 Table 2	Not Applicable	Not Applicable	Page 216 Left Column Line 23 From Bottom	Not Applicable	Page 217 Table 2	Page 217 Table 2	Not Applicable	Not Applicable	Page 218 Right Column Line 7 From Bottom	Page 214 Left Column Line 13	Not Specified
11245	Page 89 Line 1	Page 89 Left Column Line 1	Page 89 Left Column Line 3 From Bottom	Page 89 Right Column Line 11 From Bottom	Page 89 Right Column Line 10 From Bottom	Not Specified	Not Applicable	Page 90 Left Column Line 24 From Bottom	Not Specified	Page 90 Right Column Line 1	Page 90 Right Column Line 1	Not Applicable	Not Applicable	Page 90 Left Column Line 6	Not Applicable	Page 91 Right Column Line 9	Not Applicable	Not Applicable	Page 90 Right Column Line 4	Not Applicable	Page 92 Table II	Page 92 Figure 2	Not Applicable	Page 92 Table II	Page 94 Left Column Line 2	Not Specified	Not Specified
11249	Page 1415 Line 1	Page 1415 Left Column Line 1	Page 1415 Right Column Line 2	Page 1416 Left Column Line 10	Page 1416 Left Column Line 1	Page 1415 Right Column Line 4 From Bottom	Not Applicable	Page 1416 Right Column Line 6	Not Specified	Not Applicable	Not Applicable	Not Applicable	Not Applicable	Page 1416 Right Column Line 6	Not Applicable	Page 1416 Left Column Line 5	Not Applicable	Not Applicable	Page 1418 Left Column Line 2	Not Applicable	Page 1419 Table 3	Page 1419 Table 3	Not Applicable	Page 1419 Table 3	Page 1419 Right Column Line 13	Page 1420 Right Column Line 30	Page 1420 Right Column Line 40
11260	Page 25 Line 2	Page 25 Line 11	Page 25 Left Column Line 2	Page 26 Left Column Line 4 From Bottom	Page 26 Left Column Line 7	Page 26 Left Column Line 2	Page 25 Right Column Line 2 From Bottom	Page 26 Right Column Line 11	Page 26 Left Column Line 19	Page 26 Left Column Line 1	Page 26 Right Column Line 9 From Bottom	Not Applicable	Not Applicable	Page 25 Right Column Line 3 From Bottom	Not Applicable	Page 26 Left Column Line 10	Not Applicable	Not Applicable	Page 26 Right Column Line 17	Not Applicable	Page 28 Table 3	Page 30 Table 8	Not Applicable	Page 29 Table 6	Page 29 Right Column Line 4	Page 32 Left Column Line 5	Not Specified
11283	Page 311 Line 1	Page 311 Left Column Line 1	Page 312 Left Column Line 11	Page 312 Right Column Line 8 From Bottom	Page 312 Right Column Line 9 From Bottom	Page 314 Right Column Line 4	Page 312 Left Column Line 29	Page 313 Right Column Line 13	Page 314 Right Column Line 9 from Bottom	Not Applicable	Not Applicable	Not Applicable	Not Applicable	Page 312 Right Column Line 10 From Bottom	Not Applicable	Page 314 Right Column Line 9 From Bottom	Not Applicable	Not Applicable	Page 314 Right Column Line 8	Not Applicable	Page 316 Table 3	Page 316 Table 3	Not Applicable	Not Applicable	Page 316 Left Column Line 2	Page 318 Left Column Line 31	Page 318 Left Column Line 34
11288	Page 823 Line 1	Page 823 Left Column Line 1	Page 823 Left Column Line 15	Page 824 Right Column Line 8	Page 824 Right Column Line 9	Page 823 Right Column Line 17	Not Applicable	Page 824 Right Column Line 21	Not Specified	Not Applicable	Not Applicable	Not Applicable	Not Applicable	Page 824 Left Column Line 12	Not Applicable	Page 826 Right Column Line 7	Not Applicable	Not Applicable	Page 828 Left Column Line 19	Not Applicable	Page 827 Table 2	Page 828 Left Column Line 22	Not Applicable	Page 827 Table 2	Page 830 Right Column Line 23	Page 823 Left Column Line 4 From Bottom	Not Specified
11292	Page 1457 Line 1	Page 1457 Left Line 1	Page 1457 Right Column Line 7	Page 1458 Left Column Line 2	Page 1458 Left Column Line 4	Page 1458 Left Column Line 22	Page 1458 Left Column Line 9	Page 1458 Left Column Line 33	Page 1458 Left Column Line 33	Page 1458 Left Column Line 34	Page 1458 Left Column Line 9 From Bottom	Not Applicable	Not Applicable	Page 1458 Left Column Line 22	Not Applicable	Page 1458 Left Column Line 27	Not Applicable	Not Applicable	Page 1459 Right Column Line 22	Not Applicable	Page 1460 Table 2	Page 1461 Table 3	Not Applicable	Not Applicable	Page 1462 Left Column Line 2	Not Specified	Not Specified
11305	Page 685 Line 1	Page 685 Line 9	Page 685 Right Column Line 1	Page 686 Left Column Line 14 From Bottom	Page 686 Left Column Line 14 From Bottom	Not Specified	Page 686 Right Column Line 2	Page 686 Right Column Line 27	Not Specified	Page 686 Right Column Line 17	Page 686 Right Column Line 17	Not Applicable	Not Applicable	Page 686 Right Column Line 23	Not Applicable	Page 687 Left Column Line 30	Not Applicable	Not Applicable	Page 687 Left Column Line 18	Not Applicable	Page 688 Table 2	Page 688 Table 2	Not Applicable	Not Applicable	Page 687 Right Column Line 9 From Bottom	Not Specified	Not Specified
11307	Page 623 Line 1	Page 623 Line 6	Page 623 Left Column Line 1	Page 624 Left Column Line 2	Page 623 Right Column Line 10	Page 623 Line 11	Not Applicable	Page 624 Left Column Line 9	Not Specified	Not Applicable	Not Applicable	Not Applicable	Not Applicable	Page 624 Left Column Line 9	Not Applicable	Page 624 Left Column Line 1 From Bottom	Not Applicable	Not Applicable	Page 624 Right Column Line 16 From Bottom	Not Applicable	Page 624 Right Column Line 23	Not Specified	Not Applicable	Not Applicable	Page 624 Right Column Line 11 From Bottom	Page 623 Left Column Line 8 From Bottom	Page 623 Left Column Line 7 From Bottom
11308	Page 761 Line 1	Page 761 Line 7	Page 761 Left Column Line 1	Page 762 Right Column Line 2	Page 762 Left Column Line 22	Page 762 Left Column Line 16	Page 762 Right Column Line 13 From Bottom	Page 761 Line 14	Not Specified	Page 766 Right Column Line 8	Page 766 Right Column Line 8	Not Applicable	Page 766 Right Column Line 8	Page 763 Right Column Line 4 From Bottom	Not Applicable	Page 766 Left Columne Line 4 From Bottom	Not Applicable	Not Applicable	Page 767 Left Column Line 2	Not Applicable	Page 764 Table II	Page 764 Table II	Not Applicable	Page 768 Figure 5 & Page 769 Figure 6	Page 770 Left Column Line 8 From Bottom	Page 768 Left Column Line 4	Page 761 Line 4 From Bottom
11310	Page 594 Line 1	Page 594 Right Column Line 2	Page 594 Right Column Line 5 From Bottom	Page 595 Left Column Line 16	Not Specified	Not Specified	Page 595 Right Column Line 16	Page 597 Left Column Line 5	Not Specified	Page 597 Left Column Line 13	Page 597 Left Column Line 13	Not Applicable	Not Applicable	Page 596 Left Column Line 2	Not Applicable	Page 597 Table 3	Not Applicable	Not Applicable	Page 597 Left Column Line 24	Not Applicable	Page 597 Table 3	Page 597 Left Column Line 5 From Bottom	Not Applicable	Not Applicable	Page 598 Right Column Line 2 From Bottom	Page 600 Left Column Line 12 From Bottom	Page 600 Left Column Line 1 From Bottom
11326	Page 522 Line 1	Page 522 Line 6	Page 522 Left Column Line 2	Not Specified	Page 523 Right Column Line 28	Not Specified	Not Applicable	Page 529 Right Column Line 7	Not Specified	Not Applicable	Not Applicable	Not Applicable	Not Applicable	Page 523 Right Column Line 38	Not Applicable	Page 524 Right Column Line 15	Not Applicable	Not Applicable	Page 524 Right Column Line 6	Not Applicable	Not applicable	Page 525 Table 2	Not Applicable	Page 529 Table 6	Page 533 Left Column Line 25	Not Specified	Not Specified
11348	Page 1 Line 1	Page 1 Line 10	Page 1 Left Column Line 2	Page 2 Left Column Line 9 From Bottom	Page 2 Left Column Line 18 From Bottom	Page 2 Right Column Line 23	Page 2 Left Column Line 31	Page 2 Right Column Line 20 From Bottom	Page 2 Right Column Line 22 From Bottom	Page 2 Right Column Line 22	Page 3 Right Column Line 2	Not Applicable	Not Specified	Page 2 Right Column Line 7 From Bottom	Not Applicable	Page 3 Left Column Line 12 From Bottom	Not Applicable	Not Applicable	Page 3 Right Column Line 14	Not Applicable	Page 6 Table 2	Page 4 Table 1	Not Applicable	Not Applicable	Page 11 Right Column Line 26	Page 1 Line 35	Page 1 Line 39
11349	Page 542 Line 1	Page 542 Right Column Line 1	Page 542 Right Column Line 3 From Bottom	Page 544 Left Column Line 13 From Bottom	Page 544 Left Column Line 29 From Bottom	Page 542 Left Column Line 11 From Bottom	Page 544 Right Column Line 18 From Bottom	Page 544 Right Column Line 3	Not Specified	Not Applicable	Not Applicable	Not Applicable	Not Applicable	Page 544 Left Column Line 3 From Bottom	Not Applicable	Page 544 Right Column Line 10 From Bottom	Not Applicable	Not Applicable	Page 544 Right Column Line 26	Not Applicable	Page 547 Table 5	Page 546 Table 4	Not Applicable	Not Applicable	Page 547 Right Column Line 4 From Bottom	Not Specified	Not Specified
11358	Page S8 Line 1	Page S8 Left Column Line 1	Page S8 Left Column Line 16	Page S8 Right Column Line 21	Page S8 Right Column Line 21	Page S8 Right Column Line 9	Page S8 Right Column Line 24	Page S9 Left Column Line 26 From Bottom	Page S9 Left Column Line 6 From Bottom	Page S9 Left Column Line 3 From Bottom	Page S8 Right Column Line 19	Not Applicable	Not Applicable	Page S9 Left Column Line 10	Not Applicable	Page S9 Left Column Line 7 From Bottom	Not Applicable	Not Applicable	Page S9 Left Column Line 10	Page S11 Table 3	Page S11 Table 3	Page S12 Table 5	Not Applicable	Page S12 Table 4	Page S11 Left Column Line 4 From Bottom	Page S13 Left Column Line 20	Not Specified
11359	Page 400 Line 1	Pages 400 Line 19	Page 401 Left Column Line 1	Page 401 Left Column Line 12 From Bottom	Page 401 Left Column Line 8 From Bottom	Page 403 Left Column Line 22	Page 401 Right Column Line 9	Page 403 Left Column Line 22	Page 403 Right Column Line 16	Not Applicable	Not Applicable	Not Applicable	Not Applicable	Page 403 Left Column Line 22	Not Applicable	Page 403 Right Column Line 14	Not Applicable	Not Applicable	Page 403 Right Column Line 17	Not Applicable	Page 405 Table 1	Page 405 Right Column Line 2 From Bottom	Not Applicable	Not Applicable	Page 407 Left Column Line 20 From Bottom	Page 400 Line 3 From Bottom	Not Specified
11367	Page 101 Line 1	Page 101 Line 7	Page 101 Left Column Line 2	Page 102 Left Columne Line 18	Page 102 Left Column Line 12	Page 102 Right Column Line 2 From Bottom	Page 102 Left Column Line 12 From Bottom	Page 102 Right Column Line 7 From Bottom	Page 104 Right Column Line 2 From Bottom	Page 102 Right Column Line 9 From Bottom	Page 102 Left Column Line 12	Not Applicable	Not Applicable	Page 102 Right Column Line 2 From Bottom	Not Applicable	Page 103 Right Column Line 8	Not Applicable	Not Applicable	Page 104 Left Column Line 13 From Bottom	Not Applicable	Page 104 Table 2	Page 105 Figure 2	Not Applicable	Not Applicable	Page 107 Left Column Line 5	Not Specified	Page 108 Right Column Line 4
11374	Page 56 Line 1	Page 56 Line 8	Page 56 Left Column Line 2	Page 57 Right Column Line 27	Page 57 Right Column Line 23	Not Specified	Not Applicable	Page 58 Right Column Line 12 From Bottom	Not Specified	Not Applicale	Not Applicable	Not Applicable	Not Applicable	Page 57 Right Column Line 34	Not Applicable	Page 59 Left Column Line 22	Not Applicable	Not Applicable	Page 59 Right Column Line 3	Not Applicable	Page 59 Table II	Page 59 Table II	Not Applicable	Page 59 Table II	Page 60 Right Column Line 3 From Bottom	Page 56 Right Column Line 9 From Bottom	Not Specified
11403	Page 50 Line 1	Page 50 Right Column Line 2	Page 50 Left Column Line 1	Page 51 Left Column Line 3	Page 51 Right Column Line 18 From Bottom	Page 51 Left Column Line 28 From Bottom	Page 51 Left Column Line 21	Page 50 Right Column Line 7	Not Specified	Not Applicale	Not Applicale	Not Applicale	Not Applicale	Page 51 Left Column Line 28 From Bottom	Not Applicable	Page 53 Right Column Line 9	Not Applicable	Not Applicable	Page 51 Right Column Line 11	Not Applicable	Page 55 Table 4	Page 55 Table 4	Not Applicable	Page 55 Table 4	Page 54 Left Column Line 21	Page 58 Left Column Line 11	Page 58 Left Column Line 9
11421	Page 1937 Line 1	Page 1937 Middle Line 1	Page 1937 Left Column Line 2	Page 1938 Left Column Line 5 From Bottom	Page 1938 Left Column Line 14 From Bottom	Page 1939 Left Column Line 2	Not Applicable	Page 1938 Left Column Line 4 From Bottom	Not Specified	Not Applicable	Not Applicable	Not Applicable	Not Applicable	Page 1939 Left Column Line 2	Not Applicable	Page 1940 Left Column Line 23	Not Applicable	Not Applicable	Page 1940 Left Column Line 8	Not Applicable	Page 1940 Table 3	Page 1943 Left Column Line 8 From Bottom	Not Applicable	Page 1940 Table 3	Page 1943 Right Column Line 15	Not Specified	Not Specified
11431	Page 1670 Line 1	Page 1670 Left Column Line 1	Page 1670 Right Column Line 1	Page 1671 Middle Column Line 5 From Bottom	Page 1671 Middle Column Line 28 From Bottom	Page 1671 Left Column Line 25	Page 1671 Middle Column Line 16	Page 1672 Middle Column Line 8 From Bottom	Not Specified	Page 1674 Right Column Line 7	Page 1674 Right Column Line 7	Not Applicable	Not Applicable	Page 1672 Middle Column Line 8 From Bottom	Not Applicable	Page 1672 Right Column Line 5	Not Applicable	Not Applicable	Page 1673 Left Column Line 17	Not Applicable	Page 1673 Table 4	Page 1673 Table 4	Not Applicable	Page 1674 Figure 2	Page 1674 Right Column Line 35	Page 1675 Right Column Line 36	Not Specified
11434	Page 359 Line 1	Page 359 Line 9	Page 359 Left Column Line 1	Page 360 Left Column Lines 39	Page 359 Right Column Line 3 From Bottom	Page 360 Right Column Line 2	Not Applicable	Page 360 Left Column Line 12 From Bottom	Not Specified	Not Applicable	Not Applicable	Not Applicable	Not Applicable	Page 360 Right Column Line 2	Not Applicable	Page 360 Right Column Line 8	Not Applicable	Not Applicable	Page 361 Left Column Line 1	Not Applicable	Page 362 Table 2	Page 362 Right Column Line 13	Not Applicable	Page 362 Table 2	Page 363 Left Column Line 12 From Bottom	Not Specified	Not Specified
11441	Page 1 Line 1	Page 1 Line 7	Page 1 Left Column Line 2	Page 2 Left Column Line 19	Page 2 Left Column Line 31	Page 2 Left Column Line 20 From Bottom	Page 2 Left Column Line 20	Page 2 Left Column Line 4 From Bottom	Not Specified	Page 2 Left Column Line 4 From Bottom	Page 2 Left Column Line 17	Not Applicable	Not Applicable	Page 2 Left Column Line 24 From Bottom	Not Applicable	Page 2 Left Column Line 5 From Bottom	Not Applicable	Not Applicable	Page 2 Right Column Line 9	Not Applicable	Page 4 Table 1	Page 3 Right Column Line 16	Not Applicable	Not Applicable	Page 7 Left Column Line 18 From Bottom	Page 1 Line 32	Page 1 Line 36
11443	Page 83 Line 1	Page 83 Right Column Line 2	Page 84 Left Column Line 1	Page 84 Right Column Line 19 From Bottom	Page 84 Right Column Line 27	Page 85 Left Column Line 2 From Bottom	Page 85 Left Column Line 1	Not Specified	Not Specified	Not Applicable	Not Applicable	Not Applicable	Not Applicable	Page 85 Left Column Line 10 From Bottom	Not Applicable	Page 90 Left Column Line 13 From Bottom	Not Applicable	Not Applicable	Page 90 Left Column Line 23	Not Applicable	Page 86 Table 1	Page 93 Table 5	Not Applicable	Not Applicable	Page 93 Left Column Line 9	Page 93 Right Column Line 2 From Bottom	Not Specified
11444	Page 1 Line 2	Page 1 Line 21	Page 2 Left Column Line 2	Page 3 Right Column Line 7	Page 3 Right Column Line 4	Page 4 Right Column Line 5	Page 3 Right Column Line 19 From Bottom	Page 3 Right Column Line 6 From Bottom	Not Specified	Not Applicable	Not Applicable	Not Applicable	Not Applicable	Page 4 Left Column Line 13 From Bottom	Not Applicable	Page 7 Right Column Line 16	Not Applicable	Not Applicable	Page 4 Right Column Line 10	Not Applicable	Page 8 Table 4	Page 8 Table 4	Not Applicable	Not Applicable	Page 9 Left Column Line 21	Page 10 Left Column Line 27	Page 10 Left Column Line 19
11466	Page 183 Line 1	Pages 183 Line 15	Page 184 Left Column Line 1	Page 184 Right Column Line 5	Page 184 Right Column Line 13 From Bottom	Page 184 Right Column Line 16 From Bottom	Page 184 Right Column Line 10	Page 185 Right Column Line 19	Not Specified	Not Applicable	Not Applicable	Not Applicable	Not Applicable	Page 185 Left Column Line 10	Not Applicable	Page 186 Left Column Line 17	Not Applicable	Not Applicable	Page 186 Left Column Line 21	Not Applicable	Page 188 Table II	Page 188 Table II	Not Applicable	Not Applicable	Page 189 Left Column Line 7	Page 192 Left Column Line 10 From Bottom	Not Specified
11467	Page 171 Line 1	Page 171 Line 6	Page 171 Left Column Line 2	Page 171 Right Column Line 5 From Bottom	Not Specified	Not Specified	Page 172 Left Column Line 1	Page 172 Left Column Line 7 From Bottom	Not Specified	Page 173 Left Column Line 12	Page 171 Right Column Line 8	Not Applicable	Not Applicable	Page 172 Left Column Line 11 From Bottom	Not Applicable	Page 172 Left Column Line 4 From Bottom	Not Applicable	Not Applicable	Page 172 Right Column Line 9 From Bottom	Not Applicable	Page 172 Table 2	Page 172 Table 2	Not Applicable	Not Applicable	Page 173 Left Column Line 31	Not Specified	Page 173 Right Column Line 5 From Bottom
11478	Page 259 Line 1	Page 259 Left Column Line 1	Page 259 Right Column Line 8	Page 260 Right Column Line 20	Page 260 Right Column Line 24	Page 261 Left Column Line 16	Not Applicable	Page 261 Right Column Line 27	Not Specified	Page 261 Left Column Line 2	Page 260 Right Column Line 15	Not Applicable	Not Applicable	Page 261 Left Column Line 15	Not Applicable	Page 261 Left Column Line 19	Not Applicable	Not Applicable	Page 260 Left Column Line 8 From Bottom	Not Applicable	Page 263 Table 2	Page 263 Table 2	Not Applicable	Page 267 Appendix 1	Page 262 Right Column Line 27	Page 259 Right Column Line 11 From Bottom	Page 259 Right Column Line 5 From Bottom
11487	Page 155 Line 1	Page 155 Right Column Line 2	Page 156 Left Column Line 2	Page 156 Right Column Line 3	Page 156 Right Column Line 1	Page 156 Left Column Line 2 From Bottom	Page 157 Left Column Line 1	Page 157 Figure 1	Not Specified	Not Applicable	Not Applicable	Not Applicable	Not Applicable	Page158 Right Column Line 2	Not Applicable	Page 161 Table 3	Not Applicable	Not Applicable	Page 161 Right Column Line 8	Not Applicable	Page 161 Table 3	Page 161 Right Column Line 8	Not Applicable	Not Applicable	Page 161 Right Column Line 17	Page 163 Left Column Line 4	Page 163 Left Column Line 2
11493	Page 1714 Line 1	Page 1714 Left Column Line 2	Page 1715 Left Column Line 5	Page 1716 Right Column Line 14	Page 1716 Right Column Line 2	Page 1716 Right Column Line 5	Page 1716 Right Column Line 3 From Bottom	Page 1717 Right Column Line 23	Not Specified	Page 1718 Right Column Line 11	Page 1716 Right Column Line 1	Not Applicable	Not Applicable	Page 1717 Right Column Line 21	Not Applicable	Page 1718 Right Column Line 1 From Bottom	Not Applicable	Not Applicable	Page 1718 Right Column Line 2 From Bottom	Not Applicable	Page 1721 Table II	Page 1721 Table II	Not Applicable	Not Applicable	Page 1722 Left Column Line 3	Page 1724 Left Column Line 4	Not Specified
11501	Page 136 Line 1	Page 136 Line 10	Page 136 Left Column Line 2	Page 137 Left Column Line4 From Bottom	Page 137 Right Column Line 14	Not Specified	Not Applicable	Page 138 Right Column Line 3 From Bottom	Not Specified	Not Applicable	Not Applicable	Not Applicable	Not Applicable	Page 137 Right Column Line 3 From Bottom	Not Applicable	Page 140 Table 1	Not Applicable	Not Applicable	Page 139 Left Column Line 19	Not Applicable	Page 141 Table 2	Page 141 Table 2	Not Applicable	Page 141 Table 2	Page 142 Left Column Line 20	Page 143 Left Column Line 33	Not Specified
11503	Page 246 Line 1	Page 246 Line 15	Page 247 Left Column Line 2	Page 247 Right Column Line 19	Page 247 Right Column Line 15	Page 247 Right Column Line 11	Not Applicable	Page 248 Right Column Line 6	Not Specified	Not Applicable	Not Applicable	Not Applicable	Not Applicable	Page 248 Right Column Line 6	Not Applicable	Page 250 Right Column Line 10	Not Applicable	Not Applicable	Page 250 Left Column Line 2 From Bottom	Not Applicable	Page 253 Table 4	Page 253 Table 4	Not Applicable	Page 253 Table 4	Page 252 Left Column Line 7	Page 255 Right Column Line 12	Not Specified
11509	Page 181 Line 1	Page 181 Line 4	Page 181 Left Column Line 1	Page 182 Left Column Line 27	Page 182 Left Column Line 16	Page 185 Left Columne Line 18	Page 182 Left Column Line 31	Page 182 Left Column Line 18	Not Specified	Not Applicable	Not Applicable	Not Applicable	Not Applicable	Page 182 Left Column Line 5 From Bottom	Not Applicable	Page 182 Left Column Line 1 From Bottom	Not Applicable	Not Applicable	Page 183 Left Column Line 3 From Bottom	Not Applicable	Page 184 Table 2	Page 185 Table 5	Not Applicable	Not Applicable	Page 185 Left Column Line 2	Page 186 Left Column Line 25	Not Specified
11515	Page 39 Line 1	Page 39 Line 7	Page 39 Right Column Line 2	Page 40 Right Column Line 3 From Bottom	Page 40 Right Column Line 6 From Bottom	Page 40 Right Column Line 25	Not Applicable	Page 40 Right Colum Line 25	Not Specified	Not Applicable	Not Applicable	Not Applicable	Not Applicable	Page 40 Right Column Line 11 From Bottom	Not Applicable	Page 40 Right Column Line 14 From Bottom	Not Applicable	Not Applicable	Page 41 Right Column Line 7	Not Applicable	Page 42 Table 1	Page 43 Table 3	Not Applicable	Page 42 Table 1	Page 43 Right Column Line 2 From Bottom	Page 45 Right Column Line 6	Not Specified
11524	Page 503 Line 1	Page 503 Left Column Line 1	Page 503 Left Column Line 29	Page 503 Right Column Line 13 From Bottom	Page 504 Left Column Line 1	Not Specified	Not Applicable	Page 504 Left Column Line 4 From Bottom	Not Specified	Not Applicable	Not Applicable	Not Applicable	Not Applicable	Page 503 Right Column Line 16 From Bottom	Not Applicable	Page 504 Left Column Line 5 From Bottom	Not Applicable	Not Applicable	Page 504 Right Column Line 25	Not Applicable	Page 505 Table	Page 505 Table	Not Applicable	Page 505 Table	Page 505 Left Column Line 20	Not Specified	Not Specified
11530	Page 730 Right Column Line 1	Page 730 Middle Column Line 1	Page 730 Left Column Line 10 From Bottom	Page 731 Left Column Line 3	Page 731 Left Column Line 2	Page 730 Right Column Line 3 From Bottom	Page 731 Left Column Line 20	Page 731 Right Column Line 25 From Bottom	Not Specified	Not Applicable	Not Applicable	Not Applicable	Not Applicable	Page 731 Left Column Line 3 From Bottom	Not Applicable	Page 731 Right Column Line 10	Not Applicable	Not Applicable	Page 731 Right Column Line 12	Not Applicable	Page 733 Table 3	Page 733 Table 3	Not Applicable	Not Applicable	Page 733 Right Column Line 14 From Bottom	Page 735 Right Column Line 10	Not Specified
11536	Page 529 Line 1	Page 529 Right Column Line 1	Page 529 Left Column Line 3 From Bottom	Page 530 Left Column Line 6 From Bottom	Page 530 Left Column Line5 From Bottom	Page 530 Right Column Line 17	Page 530 Right Column Line 6	Page 530 Right Column Line 4 From Bottom	Not Specified	Page 532 Left Column Line 3	Page 532 Left Column Line 3	Not Applicable	Not Applicable	Page 530 Right Column Line 17	Not Applicable	Page 530 Right Column Line 19	Not Applicable	Not Applicable	Page 531 Right Column Line 16	Not Applicable	Page 533 Table IV	Page 532 Right Column Line 21	Not Applicable	Not Applicable	Page 534 Left Column Line 2	Page 535 Right Column Line 2 From Bottom	Not Specified
11547	Page 257 Line 1	Page 257 Line 7	Page 257 Left Column Line 2	Page 258 Right Column Line 15	Page 258 Left Column Line 17	Not Specified	Page 258 Right Column Line 9	Page 258 Right Column Line 20	Not Specified	Page 258 Right Column Line 8 From Bottom	Page 258 Right Column Line 8 From Bottom	Not Applicable	Not Applicable	Page 259 Right Column Line 12	Not Applicable	Page 263 Right Column Line 25	Not Applicable	Not Applicable	Page 259 Left Column Line 5 From Bottom	Not Applicable	Page 261 Right Column Line 13	Not Specified	Not Applicable	Not Applicable	Page 261 Right Column Line 4 From Bottom	Page 264 Left Column Line 4 From Bottom	Not Specified
11568	Page 38 Line 6	Page 40 Left Column Line 10	Page 38 Left Column Line 1	Not Specified	Page 38 Right Column Line 17	Page 40 Middle Column Line 14	Page 39 Middle Column Line 1	Page 40 Middle Column Line 24	Not Specified	Not Applicable	Not Applicable	Not Applicable	Not Applicable	Page 40 Middle Column Line 7	Not Applicable	Page 41 Left Column Line 10	Not Applicable	Not Applicable	Not Specified	Not Applicable	Page 41 Table 4	Page 41 Right Column Line 13	Not Applicable	Page 41 Table 4	Page 43 Right Column Line 2 From Bottom	Page 44 Middle Column Line 29	Not Specified
11597	Page 342 Line 1	Page 342 Right Column Line 2	Page 342 Left Column Line 2	Page 342 Right Column Line 9	Page 342 Right Column Line 7	Not Specified	Not Applicable	Page 343 Left Column Line 6 From Bottom	Not Specified	Not Applicable	Not Applicable	Not Applicable	Not Applicable	Page 342 Right Column Line 7	Not Applicable	Page 343 Table 2	Not Applicable	Not Applicable	Page 343 Left Column Line 28	Not Applicable	Page 343 Table 2	Not Specified	Not Applicable	Page 343 Table 2	Page 343 Right Column Line 6	Page 344 Right Column Line 30	Page 344 Right Column Line 28
11627	Page 839 Line 1	Page 839 Left Column Line1	Page 839 Left Column Line 15 From Bottom	Page 842 Table 1	Page 840 Left Column Line 7	Page 840 Left Column Line 14	Not Applicable	Page 841 Right Column Line 5	Not Specified	Not Applicable	Not Applicable	Not Applicable	Not Applicable	Page 840 Left Column Line 7	Not Applicable	Page 841 Right Column Line 15	Not Applicable	Not Applicable	Page 841 Right Column Line 21 From Bottom	Not Applicable	Web Table II	Web Table III	Not Applicable	Page 843 Table II	Page 843 Left Column Line 10 From Bottom	Page 845 Left Column Line 9 From Bottom	Page 845 Line 7 From Bottom
11642	Page 1 Line 1	Page 1 Line 5	Page 1 Left Column Line 2	Page 2 Left Column Line 2 From Bottom	Page 2 Left Column Line 5 From Bottom	Page 2 Left Column Line 12 From Bottom	Not Applicable	Page 3 Right Column Line 8 From Bottom	Not Specified	Not Applicable	Not Applicable	Not Applicable	Not Applicable	Page 2 Right Column Line 7	Not Applicable	Page 3 Left Column Line 15	Not Applicable	Not Applicable	Page 3 Left Column Line 4 From Bottom	Not Applicable	Page 5 Table 2	Page 5 Table 2	Not Applicable	Page 3 Right Column Line 5 From Bottom	Page 4 Right Column Line 4 From Bottom	Page 7 Right Column Line 8 From Bottom	Page 7 Right Column Line 8 From Bottom
11688	Page 926 Line 1	Page 926 Right Column Line 1	Page 927 Left Column Line 2	Page 927 Left Column Line 18 From Bottom	Page 929 Left Column Line 1	Not Specified	Not Applicable	Page 927 Left Column Line 15 From Bottom	Not Specified	Not Applicable	Not Applicable	Not Applicable	Not Applicable	Page 927 Left Column Line 19 From Bottom	Not Applicable	Page 927 Right Column Line 5 From Bottom	Not Applicable	Not Applicable	Page 927 Right Column Line 30	Not Applicable	Page 928 Figure 1	Page 927 Right Column Line 5 From Bottom	Not Applicable	Not Applicable	Page 928 Left Column Line 8 From Bottom 21	Not Specified	Page 929 Right Column Line 23 From Bottom
11854	Page 1 Line 1	Page 1 Line 7	Page 1 Left Column Line 2	Page 3 Left Column Line 17	Page 2 Right Column Line 21 From Bottom	Page 2 Right Column Line 25	Not Applicable	Page 2 Right Column Line 5 From Bottom	Not Specified	Not Applicable	Not Applicable	Not Applicable	Not Applicable	Page 3 Left Column Line 24	Not Applicable	Page 2 Right Column Line 28	Not Applicable	Not Applicable	Not Specified	Not Applicable	Page 5 Figure 1	Page 5 Table 1	Not Applicable	Page 5 Table 1	Page 4 Right Column Line 31	Not Specified	Page 8 Left Column Line 16
11905	Page 278 Line 1	Page 278 Line 5	Page 278 Left Column Line 2	Page 279 Left Column Line 8	Page 279 Left Column Line 7	Page 279 Left Column Line 2	Not Applicable	Page 280 Right Column Line 9 From Bottom	Not Specified	Not Applicable	Not Applicable	Not Applicable	Not Applicable	Page 279 Left Column Line 12	Not Applicable	Page 280 Right Column Line 9 From Bottom	Not Applicable	Not Applicable	Page 279 Right Column Line 8 From Bottom	Not Applicable	Page 281 Table 2	Not Specified	Not Applicable	Page 281 Table 2	Page 282 Right Column Line 6 From Bottom	Page 278 Line 18	Page 284 Right Column Line 8
12109	Page 307 Line 1	Page 307 Line 7	Page 307 Line 20	Page 309 Line 10	Page 309 Line 10	Not Specified	Not Applicable	Page 309 Line 6 From Bottom	Not Specified	Page 310 Line 5 From Bottom	Page 310 Line 5 From Bottom	Not Applicable	Not Applicable	Page 309 Line 10	Not Applicable	Page 311 Table 2	Not Applicable	Not Applicable	Page 310 Line 3 From Bottom	Not Applicable	Page 311 Table 2	Not Specified	Not Applicable	Not Applicable	Page 312 Line 2	Page 307 Line 4 From Bottom	Not Specified
12152	Page 273 Line 1	Page 273 Left Line 2	Page 274 Left Column Line 2	Page 275 Left Column Line 9	Page 274 Right Column Line 12 From Bottom	Page 275 Right Column Line 11 From Bottom	Not Applicable	Page 275 Left Column Line 17	Not Specified	Not Applicable	Not Applicable	Not Applicable	Not Applicable	Page 275 Left Column Line 2 From Bottom	Not Applicable	Page 278 Table 2	Not Applicable	Not Applicable	Page 276 Left Column Line 5 From Bottom	Not Applicable	Page 281 Table 5	Page 279 Right Column Line 4 From Bottom	Not Applicable	Page 279 Table 3	Page 280 Right Column Line 2	Page 282 Left Column Line 2 From Bottom	Not Specified
12299	Page 77 Line 6	Page 77 Left Column Line 2	Page 77 Middle Column Line 2	Page 78 Right Column Line 1	Page 78 Right Column Lines 2 -4	Page 81 Middle Column Line 22 From Bottom	Not Applicable	Page 79 Middle Column Line 3	Page 79 Left Column Line 5	Not Applicable	Not Applicable	Not Applicable	Not Applicable	Page 78 Middle Column Line 1	Not Applicable	Page 78 Right Column Line 29	Not Applicable	Not Applicable	Page 79 Left Column Line 13	Not Applicable	Page 79 Tables 2	Page 79 Table 3	Not Applicable	Not Applicable	Page 80 Right Column Line 14	Page 81 Middle Column Line 5 From Bottom	Not Specified
12300	Page 194 Line 1	Page 194 Line 5	Page 194 Left Column Line 2	Page 195 Left Column Line 6	Page 194 Line 8	Not Specified	Not Applicable	Page 195 Left Column Line 7	Not Specified	Not Applicable	Not Applicable	Not Applicable	Not Applicable	Page 195 Left Line 4	Not Applicable	Page 195 Right Column Line 15	Not Applicable	Not Applicable	Page 195 Right Column Line 5	Not Applicable	Page 195 Right Column Line 11	Not specified	Not Applicable	Page 197 Left Column Line 2	Page 197 Left Column Line 2	Not Specified	Not Specified
12427	Page 1278 Line 1	Page 1278 Left Column Line 1	Page 1278 Left Column Line 16	Page 1278 Left Column Line 30	Not Specified	Not Specified	Page 1278 Right Column Line 19	Page 1279 Left Column Line 35	Not Specified	Not Applicable	Not Applicable	Not Applicable	Not Applicable	Page 1279 Left Column Line 23	Not Applicable	Page 1279 Left Column Line 11 From Bottom	Not Applicable	Not Applicable	Page 1279 Left Column Line 8 From Bottom	Not Applicable	Page 1281 Table III	Page 1281 Table III	Not Applicable	Not Applicable	Page 1280 Right Column Line 12	Not Specified	Not Specified
12685	Page 303 Line 1	Page 303 Line 9	Page 303 Left Column Line 2	Page 304 Left Column Line 27	Page 305 Left Column Line 4 From Bottom	Not Specified	Page 304 Left Column Line 20	Page 304 Left Column Line 1 From Bottom	Not Specified	Page 305 Table 2	Page 304 Left Column Line 7 From Bottom	Not Applicable	Not Applicable	Page 305 Left Column Line 10 From Bottom	Not Applicable	Page 305 Right Column Line 4	Not Applicable	Not Applicable	Page 305 Left Column Line 10	Not Applicable	Page 306 Left Column Line 8	Not Specified	Not Applicable	Not Applicable	Page 306 Left Column Line 19	Not Specified	Not Specified
12700	Page 690 Line 1	Page 690 Line 9	Page 690 Left Column Line 2	Page 691 Left Column Line 5	Page 691 Left Column Line 6	Page 691 Right Column Line 22	Page 691 Left Column Line 11	Page 691 Right Column Line 20	Page 692 Left Column Line 6 From Bottom	Page 692 Left Column Line 4	Page 692 Left Column Line 4	Not Applicable	Page 692 Left Column Line 12	Page 692 Left Column Line 5 From Bottom	Page 692 Left Column Line 18 From Bottom	Page 692 Right Column Line 9 - 10	Page 691 Right Column Line 14	Page 692 Right Column Line 16 From Bottom	Page 693 Left Column Line 16	Page 693 Table 3	Page 695 Table 5	Page 694 Table 3	Page 694 Table 3	Page 695 Table 5	Page 695 Right Column Line 4 From Bottom	Not Specified	Not Specified
12744	Page 52 Line 1	Page 52 Left Column Line 1	Page 52 Right Column Line 6	Page 53 Right Column Line 1	Page 53 Right Column Line 15	Page 56 Right Column Line 18 From Bottom	Page 53 Left Column Line 14 From Bottom	Page 56 Right Column Line 18 From Bottom	Not Specified	Page 56 Left Column Line 19 From Bottom	Page 56 Left Column Line 19 From Bottom	Not Applicable	Not Applicable	Page 56 Left Column Line 5 From Bottom	Not Applicable	Page 58 Table 2	Not Applicable	Not Applicable	Page 56 Left Column Line 30	Not Applicable	Page 62 Table 3	Not Specified	Not Applicable	Page 58 Table 2	Page 58 Right Column Line 7 From Bottom	Page 61 Left Column Line 9 From Bottom	Not Specified
12758	Page 1631 Line 1	Page 1631 Line 7	Page 1631 Right Column Line 1	Page 1632 Right Column Line 10 From Bottom	Page 1632 Right Column Line 14 From Bottom	Not Specified	Page 1632 Right Column Line 1 From Bottom	Page 1632 Right Column Line 8	Not Specified	Not Applicable	Not Applicable	Not Applicable	Not Applicable	Page 1633 Right Column Line 1	Not Applicable	Page 1634 Left Column Line 13	Not Applicable	Not Applicable	Page 1634 Left Column Line 4 From Bottom	Not Applicable	Page 1635 Table 5	Page 1635 Table 5	Not Applicable	Not Applicable	Page 1636 Left Column Line 4	Not Specified	Not Specified
12763	Page 157 Line 1	Page 157 line 8	Page 157 Left Column Line 1	Page 160 Left Column Line 2 From Bottom	Page 160 Left Column Line 5 From Bottom	Not Specified	Page 158 Right Column Line 16	Page 160 Left Column Line 9	Not Specified	Page 158 Right Column Line 1	Page 158 Left Column Line 16 From Bottom	Not Applicable	Not Applicable	Page 158 Right Column Line 34	Not Applicable	Page 160 Right Column Line 1 From Bottom	Not Applicable	Not Applicable	Page 159 Right Column Line 3 From Bottom	Not Applicable	Page 161 Figure 2	Page 160 Right Column Line 23	Not Applicable	Page 161 Figure 3; Page 162 Figure 4	Page 161 Left Column Line 16 From Bottom	Page 157 Line 24	Not Specified
12786	Page 390 Line 1	Page 390 Left Column Line 2	Page 390 Middle Column Line 1	Page 391 Middle Column Line 16	Page 391 Middle Column Line 6	Page 391 Left Column Line 24 From Bottom	Page 390 Right Column Line 12	Page 391 Right Column Line 32	Not Specified	Page 391 Middle Column Line 23 From Bottom	Page 391 Middle Column Line 6	Not Applicable	Not Applicable	Page 391 Right Column Line 25	Not Applicable	Page 395 Left Column Line 24 From Bottom	Not Applicable	Not Applicable	Page 395 Right Column Line 12 From Bottom	Not Applicable	Page 396 Figure 2	Page 397 Table 7	Not Applicable	Page 397 Table 7	Page 399 Right Column Line 2	Page 390 Right Column Line 4 From Bottom	Not Specified
12811	Page 1214 Line 1	Page 1214 Left Column Line 1	Page 1214 Middle Column Line 1	Page 1215 Left Column Line 28 From Bottom	Page 1214 Left Column Line 13	Page 1215 Left Column Line 3 From Bottom	Page 1215 Left Column Line 1	Page 1215 Left Column Line 24	Not Specified	Page 1215 Right Column Line 12 From Bottom	Page 1215 Right Column Line 12 From Bottom	Not Applicable	Not Applicable	Page 1215 Left Column Line 4 From Bottom	Not Applicable	Page 1215 Right Column Line 6	Not Applicable	Not Applicable	Page 1216 Left Column Line 6	Not Applicable	Page 1217 Table 2	Page 1217 Table 2	Not Applicable	Not Applicable	Page 1219 Left Column Line 22	1220 Right Column Line 10 From Bottom	1220 Right Column Line 11 From Bottom
13030	Page 211 Line 1	Page 211 Left Column Line 1	Page 211 Left Column Line 33	Page 214 Left Column Line 6	Page 214 Left Column Line 6	Page 214 Right Column Line 6	Not Applicable	Page 216 Left Column Line 19 From Bottom	Not Specified	Not Applicable	Not Applicable	Not Applicable	Not Applicable	Page 214 Left Column Line 7 From Bottom	Not Applicable	Page 216 Left Column Line 21	Not Applicable	Not Applicable	Page 216 Left Column Line 9	Not Applicable	Page 212 Table 1	Page 214 Table 2	Not Applicable	Not Applicable	Page 216 Right Column Line 4	Page 211 Left Column Line 4 From Bottom	Page 211 Left Column Line 5 From Bottom
13033	Page 1 Line 1	Page 1 Line 7	Page 2 Left Column Line 2	Page 2 Right Column Line 15	Page 2 Left Column Line 40	Page 3 Right Column Line 19 From Bottom	Page 3 Left Column Line 9	Page 4 Left Column Line 5	Not Specified	Not Applicable	Not Applicable	Not Applicable	Not Applicable	Page 3 Right Column Line 18 From Bottom	Not Applicable	Page 4 Right Column Line 19 From Bottom	Not Applicable	Not Applicable	Page 4 Left Column Line 5	Not Applicable	Page 6 Table 2	Page 7 Table 3	Not Applicable	Not Applicable	Page 7 Right Column Line 2	Page 10 Left Column Line 37	Page 10 Left Column Line 28
13045	Page 51 Line 1	Page 51 Right Column Line 2	Page 51 Left Column Line 13	Page 52 Left Column Line 20 From Bottom	Page 52 Left Column Line 22 From Bottom	Not Specified	Page 52 Left Column Line 39	Page 52 Left Column Line 8 From Bottom	Not Specified	Not Applicable	Not Applicable	Not Applicable	Not Applicable	Page 52 Right Column Line 27 From Bottom	Not Applicable	Page 55 Table 2	Not Applicable	Not Applicable	Page 53 Left Column Line 2	Not Applicable	Page 55 Table 3	Page 51 Right Column Line 10	Not Applicable	Not Applicable	Page 54 Right Column Line 4	Page 56 Left Column Line 15	Not Specified
11101
11104	Page 14 Line 1	Page 14 Line 6	Page 14 Left Clumn Lin 2	Page 15 Left Column Line 10	Page 15 Left Column Line 10	Not Specified	Page 16 Table I	Page 15 Right Column Line 5	Not Specified	Page 15 Right Columne Line 27	Page 15 Right Columne Line 27	Not Applicable	Not Applicable	Page 15 Right Column Line 5	Not Applicable	Page 15 Right Column Line 21	Not Applicable	Not Applicable	Page 15 Right Column Line 18 From Bottom	Not Applicable	Page 16 Table I	Page 16 Table I	Not Applicable	Page 19 Table II	Page 19 Left Column Line 2 From Bottom	Not Specified	Page 14 Right Column Line 7 From Bottom
11142	Page 426 Line 1	Page 426 Left Column Line 1	Page 426 Right Column Line 4	Page 427 Left Column Line 9	Page 427 Left Column Line 2	Page 427 Right Column Line 8 From Bottom	Not Applicable	Page 427 Left Column Line 19	Not Specified	Not Applicable	Not Applicable	Not Applicable	Not Applicable	Page 427 Left Column Line 2 from Bottom	Not Applicable	Page 428 Left Column Line 23	Not Applicable	Not Applicable	Page 428 Right Column Line 7	Not Applicable	Page 429 Table 2	Not Specified	Not Applicable	Page 430 Table 4	Page 429 Right Column Line 14 From Bottom	Page 426 Left Column Line 12 From Bottom	Not Specified
11230	Page 677 Line 1	Page 677 Line 9	Page 677 Right Column Line 1	Page 678 Middle Column Line 14 From Bottom	Page 678 Middle Column Line 23 From Bottom	Page 678 Middle Column Line 27	Page 678 Left Column Line 13 From Bottom	Page 678 Right Column Line 19	Not Specified	Page 679 Right Column Line 15 From Bottom	Page 679 Right Column Line 12	Not Applicable	Not Applicable	Page 678 Line Right Column Line 27	Not Applicable	Page 678 Line Right Column Line 36	Not Applicable	Not Applicable	Page 680 Left Column Line 13	Not Applicable	Page 681 Table 5	Page 681 Table 3	Not Applicable	Not Applicable	Page 681 Right Column Line 5 From Bottom	Page 677 Left Column Line 1 From Bottom	Page 677 Middle Column Line 4 From Bottom
11335
11486	Page 1 Line 2	Page 1 Line 20	Page 1 Left Column Line 2	Page 2 Right Column Line 28	Page 2 Right Column Line 27	Page 3 Rght Column Line 17	Not Applicable	Page 2 Right Column Line 11 From Bottom	Not Specified	Not Applicable	Not Applicable	Not Applicable	Not Applicable	Page 3 Right Column Line 17	Not Applicable	Page 4 Left Column Line 15	Not Applicable	Not Applicable	Page 4 Left Column Line 18	Not Applicable	Page 6 Table 5	page 6 Table 5	Not Applicable	Not Applicable	Page 8 Left Column Line 7	Page 9 Right Column Line 6 From Bottom	Page 9 Right Column Line 2 From Bottom

## Sheet: Philips Checklist 
RefID	Q1. Is there a clear statement of the decision problem?	Q2. Is the objective of the evaluation and model specified and consistent with the stated decision problem?	Q3. Is the primary decision maker specified?	Q4. Is the perspective of the model stated clearly?	Q5. Are the model inputs consistent with the stated perspective? (Report NA if perspective not stated - per Philips checklist example)	Q6. Has the scope of the model been stated and justified?	Q7. Are the outcomes of the model consistent with the perspective, scope and overall objective of the model? (Report NA if perspective not stated - per Philips checklist example)	Q8. Has the evidence regarding the model structure been described?	Q9. Is the structure of the model consistent with a coherent theory of the health condition under evaluation?	Q10. Are the sources of data used to develop the structure of the model specified?	Q11. Are the causal relationships described by the model structure justified appropriately?	Q12. Are the structure assumptions transparent and justified?	Q13. Are the structural assumptions reasonable given the overall objective, perspective and scope of the model?	Q14. Is there a clear definition of the options under evaluation?	Q15. Have all feasible and practical options been evaluated?	Q16. Is there justification for the exclusion of feasible options?	Q17. Is the chosen model type appropriate given the decision problem and specified causal relationships within the model?	Q18. Is the time horizon of the model sufficient to reflect all important differences between options?	Q19. Is the time horizon of the model, the duration of treatment and the duration of treatment effect described and justified?	Q20. Has a lifetime horizon been used? If not, has a shorter time horizon been justified?	Q21. Do the disease states (state transition model) or the pathways (decision tree model) reflect the underlying biological process of the disease in question and the impact of interventions?	Q22.Is the cycle length defined and justified in terms of the natural history of disease?	Q23. Are the data identification methods transparent and appropriate given the objectives of the model?	Q24. Where choices have been made between data sources, are these justified appropriately?	Q25. Has particular attention been paid to identifying data for the important parameters in the model?	Q26.Has the process of selecting key parameters been justified and systematic methods used to identify the most appropriate data?	Q27. Has the quality of the data been assessed appropriately?	Q28.Where expert opinion has been used, are the methods described and justified?	Q29. Is the pre-model data analysis methodology based on justifiable statistical and epidemiological techniques?	Q30. Is the choice of baseline data described and justified?	Q31. Are transition probabilities calculated appropriately?	Q32. Has a half cycle correction been applied to both cost and outcome?	Q33.If not, has this omission been justified?	Q34. If relative treatment effects have been derived from trial data, have they been synthesised using appropriate techniques?	Q35. Have the methods and assumptions used to extrapolate short-term results to final outcomes been documented and justified?	Q36.Have alternative extrapolation assumptions been explored through sensitivity analysis?	Q37. Have assumptions regarding the continuing effect of treatment once treatment is complete been documented and justified?	Q38. Have alternative assumptions regarding the continuing effect of treatment been explored through sensitivity analysis?	Q39. Are the utilities incorporated into the model appropriate?	Q40. Is the source for the utility weights referenced?	Q41. Are the methods of derivation for the utility weights justified?	Q42.Have all data incorporated into the model been described and referenced in sufficient detail?	Q43. Has the use of mutually inconsistent data been justified (i.e., are assumptions and choices appropriate)?	Q44. Is the process of data incorporation transparent?	Q45. If data have been incorporated as distributions, has the choice of distribution for each parameter been described and justified?	Q46.If data have been incorporated as distributions, is it clear that second order uncertainty is reflected?	Q47.Have the four principal types of uncertainty been addressed? (Methodological / Structural / Sampling / Parameter Uncertainty)	Q48. If not, has the omission of particular forms of uncertainty been justified?	Q49.Have methodological uncertainties been addressed by running alternative versions of the model with different methodological assumptions?
Note:	(Articles with Decision Analytic Modeling Only)	(Articles with Decision Analytic Modeling Only)	(Articles with Decision Analytic Modeling Only)	(Articles with Decision Analytic Modeling Only)	(Articles with Decision Analytic Modeling Only)	(Articles with Decision Analytic Modeling Only)	(Articles with Decision Analytic Modeling Only)	(Articles with Decision Analytic Modeling Only)	(Articles with Decision Analytic Modeling Only)	(Articles with Decision Analytic Modeling Only)	(Articles with Decision Analytic Modeling Only)	(Articles with Decision Analytic Modeling Only)	(Articles with Decision Analytic Modeling Only)	(Articles with Decision Analytic Modeling Only)	(Articles with Decision Analytic Modeling Only)	(Articles with Decision Analytic Modeling Only)	(Articles with Decision Analytic Modeling Only)	(Articles with Decision Analytic Modeling Only)	(Articles with Decision Analytic Modeling Only)	(Articles with Decision Analytic Modeling Only)	(Articles with Decision Analytic Modeling Only)	(Articles with Decision Analytic Modeling Only)	(Articles with Decision Analytic Modeling Only)	(Articles with Decision Analytic Modeling Only)	(Articles with Decision Analytic Modeling Only)	(Articles with Decision Analytic Modeling Only)	(Articles with Decision Analytic Modeling Only)	(Articles with Decision Analytic Modeling Only)	(Articles with Decision Analytic Modeling Only)	(Articles with Decision Analytic Modeling Only)	(Articles with Decision Analytic Modeling Only)	(Articles with Decision Analytic Modeling Only)	(Articles with Decision Analytic Modeling Only)	(Articles with Decision Analytic Modeling Only)	(Articles with Decision Analytic Modeling Only)	(Articles with Decision Analytic Modeling Only)	(Articles with Decision Analytic Modeling Only)	(Articles with Decision Analytic Modeling Only)	(Articles with Decision Analytic Modeling Only)	(Articles with Decision Analytic Modeling Only)	(Articles with Decision Analytic Modeling Only)	(Articles with Decision Analytic Modeling Only)	(Articles with Decision Analytic Modeling Only)	(Articles with Decision Analytic Modeling Only)	(Articles with Decision Analytic Modeling Only)	(Articles with Decision Analytic Modeling Only)	(Articles with Decision Analytic Modeling Only)	(Articles with Decision Analytic Modeling Only)	(Articles with Decision Analytic Modeling Only)
NA = Not Applicable	Yes, No, Yes/No, Not Clear, NA	Yes, No, Yes/No, Not Clear, NA	Yes, No, Yes/No, Not Clear, NA	Yes, No, Yes/No, Not Clear, NA	Yes, No, Yes/No, Not Clear, NA	Yes, No, Yes/No, Not Clear, NA	Yes, No, Yes/No, Not Clear, NA	Yes, No, Yes/No, Not Clear, NA	Yes, No, Yes/No, Not Clear, NA	Yes, No, Yes/No, Not Clear, NA	Yes, No, Yes/No, Not Clear, NA	Yes, No, Yes/No, Not Clear, NA	Yes, No, Yes/No, Not Clear, NA	Yes, No, Yes/No, Not Clear, NA	Yes, No, Yes/No, Not Clear, NA	Yes, No, Yes/No, Not Clear, NA	Yes, No, Yes/No, Not Clear, NA	Yes, No, Yes/No, Not Clear, NA	Yes, No, Yes/No, Not Clear, NA	Yes, No, Yes/No, Not Clear, NA	Yes, No, Yes/No, Not Clear, NA	Yes, No, Yes/No, Not Clear, NA	Yes, No, Yes/No, Not Clear, NA	Yes, No, Yes/No, Not Clear, NA	Yes, No, Yes/No, Not Clear, NA	Yes, No, Yes/No, Not Clear, NA	Yes, No, Yes/No, Not Clear, NA	Yes, No, Yes/No, Not Clear, NA	Yes, No, Yes/No, Not Clear, NA	Yes, No, Yes/No, Not Clear, NA	Yes, No, Yes/No, Not Clear, NA	Yes, No, Yes/No, Not Clear, NA	Yes, No, Yes/No, Not Clear, NA	Yes, No, Yes/No, Not Clear, NA	Yes, No, Yes/No, Not Clear, NA	Yes, No, Yes/No, Not Clear, NA	Yes, No, Yes/No, Not Clear, NA	Yes, No, Yes/No, Not Clear, NA	Yes, No, Yes/No, Not Clear, NA	Yes, No, Yes/No, Not Clear, NA	Yes, No, Yes/No, Not Clear, NA	Yes, No, Yes/No, Not Clear, NA	Yes, No, Yes/No, Not Clear, NA	Yes, No, Yes/No, Not Clear, NA	Yes, No, Yes/No, Not Clear, NA	Yes, No, Yes/No, Not Clear, NA	Yes, No, Yes/No, Not Clear, NA	Yes, No, Yes/No, Not Clear, NA	Yes, No, Yes/No, Not Clear, NA
11100	Yes	Yes	No	No	NA	No	NA	Yes	Yes	Yes	Yes	Yes	Yes	Yes	Not Clear	No	Yes	Not Clear	No	No	Yes	NA	Yes	Yes	Yes	Yes	No	NA	Yes	Yes	NA	NA	NA	Not Cear	NA	NA	NA	NA	NA	NA	NA	Yes	NA	Yes	NA	NA	Yes/No	No	No
11146	Yes	Yes	No	No	NA	No	NA	No	Not Clear	No	No	No	NA	Yes	No Clear	No	Yes	Yes	No	No	Yes	No	No	NA	Yes	Not Clear	No	NA	Yes/No	Yes/No	Not Clear	Not Clear	NA	NA	Not Clear	Not Clear	Not Clear	No	Not Clear	No	No	No	NA	No	No	Not Clear	Yes/No	No	Yes
11163	Yes	Yes	No	No	NA	No	NA	No	Not Clear	No	No	No	NA	Yes	Not Clear	No	Not Clear	Yes	No	No	Not Clear	NA	Yes	NA	Yes	No	Yes	NA	Yes	No	NA	NA	NA	NA	NA	NA	NA	NA	NA	NA	NA	Yes	NA	No	NA	NA	Yes/No	No	No
12700	Yes	Yes	Yes	Yes	Yes	Yes	Yes	No	Yes	No	Yes	Yes	Yes	No	Yes	No	Yes	Yes	Yes	Yes	Yes	NA	Yes	Yes	Yes	No	No	NA	Yes	Yes/No	NA	NA	NA	NA	NA	NA	NA	NA	Yes	Yes	No	Yes/No	NA	Yes	NA	NA	Yes/No	No	No
[truncated: 9 more columns]

## Sheet: Code Book
Tab Name	Column Name	Definition
Data Extraction Items	Research topic and study questions (text)	succinctly describe the research question addressed by the study (e.g., use information from the objective section of the abstract)
Data Extraction Items	Specific disease reported? (Yes/No)	Answer Yes if the article reported the exact disease/condition studied
Data Extraction Items	Specific disease (text)	Write in the exact disease/condition studied by the article. Enter NA if the article did not the exact disease/condition studied
Data Extraction Items	ICD code version used (choose all that apply) (A/B/C/D/NA)	A = ICD 9; B = ICD-10; C = earlier version ICD; D = ICD code not specified; NA = if the article did not specify the exact disease/condition studied. If more than one version was used, choose all that apply (use semicolon to separate multiple entries).
Data Extraction Items	ICD 9 Disease category (choose all that apply) (A-S)	Report the disease category based on the International Classification of Diseases, Ninth Revision, Clinical Modification (ICD-9-CM) chapters. If more than one category was examined, choose all that apply (use semicolon to separate multiple entries). A = INFECTIOUS AND PARASITIC DISEASES (001-139) B = NEOPLASMS (140-239) C = ENDOCRINE, NUTRITIONAL AND METABOLIC DISEASES, AND IMMUNITY DISORDERS (24…
Data Extraction Items	ICD 10 Disease category (choose all that apply) (A-W)	Report the disease category based on the International Classification of Diseases, Tenth Revision, Clinical Modification (ICD-10-CM) chapters. If more than one category was examined, choose all that apply (use semicolon to separate multiple entries). A = Certain infectious and parasitic diseases (A00-B99) B = Neoplasms (C00-D48) C = Diseases of the blood and blood-forming organs and certain disor…
Data Extraction Items	Study intervention(s) (text)	Succinctly describe the treatment intervention studied.
Data Extraction Items	Comparator intervention(s) included? (Yes/No)	Answer Yes if the study involved a comparator intervention
Data Extraction Items	Specify comparator intervention(s) (text)	Succinctly describe the comparator intervention(s) studied. Enter "NA" if the study did not have a comparator intervention.
Data Extraction Items	Study population - Gender (Females/Males/Both sexes)	Specify whether the study population included only females, only males, or both sexes
Data Extraction Items	Study population - Pregnant women (Yes/No/Both/Not specified)	Specify whether the study population included only pregnant women, did not include pregnant women, included both pregnant women and other population, or it was not specified whether pregnant women were included
Data Extraction Items	Age range of Study Population (Check all that apply) (A- F)	Check the age range of the study population. If more than one age category was examined, choose all that apply (use semicolon to separate multiple entries). A = Neonatal (< 1 month) B = Infant (1 month to < 1 year) C = 1 to 17 years D = 18 to 64 years E = 65 and older F = Not specified
Data Extraction Items	Race/Ethnicity (check all that apply) (A -H)	Check the race category of the study population. If more than one race category was examined, choose all that apply (use semicolon to separate multiple entries). A = White B = Black or African American C = American Indian or Alaska Native D = Asian E = Native Hawaiian or Other Pacific Islander F = Hispanic origin G = Other H = Not Specified
Data Extraction Items	If Race = G (Other), specify the race	If Race = G (Other), specify the exact race
Data Extraction Items	Detailed racial information if Race = D or E (check all that apply) (A-K)	If Race = D (Asian) or E (Native Hawaiian or other PacificIslander), select the detailed racial information of the study population. If more than one race category was examined, choose all that apply (use semicolon to separate multiple entries). A = Asian Indian B = Chinese C = Filipino D = Other Asian E = Japanese F = Korean G = Vietnamese H = Native Hawaiian I= Guamanian or Chamorro J = Samoan …
Data Extraction Items	Hispanic origin is primary study population (Yes/No/Not specified)	Specify whether the Hispanic origin (defined as Mexican, Mexican American, Chicao, PuertoRican, Cuban) is the primary study population. Enter Yes, No, or not specified.
Data Extraction Items	Vulnerable population (check all that apply) (A-E)	Vulnerable population categories by IRB definition If more than one category was examined, choose all that apply (use semicolon to separate multiple entries). A = Pregnant women B = Fetuses C = Children D = Prisoners E = Not specified
Data Extraction Items	Low-income population (Yes/No/Not specified)	Answer Yes if the study included low-income population
Data Extraction Items	Low-education population (Yes/No/Not specified/NA)	Answer Yes if the study included low-education population
Data Extraction Items	Geographic region of study (check all that apply) (A-I)	Report the geographic region where the study was conducted.If more than one region was involved, choose all that apply (use semicolon to separate multiple entries). A = USA B = Canada C = Europe E = Asia F = Africa G = Latin America/Caribbean (including Mexico) H = Australia/New Zealand/Micronesia I = Cross-region/multiple regions
Data Extraction Items	Specify the country/jurisdiction of study (text)	Report the exact country/jurisdiction where the study was conducted
Data Extraction Items	If U.S. study, specify US state(s) of study (check all that apply) (A-BE)	Report the state(s) where the study was conducted.If more than one state was involved, choose all that apply (use semicolon to separate multiple entries). A = Alabama B = Alaska C = American Samoa D = Arizona E = Arkansas F = California G = Colorado H = Connecticut I = Delaware J = District of Columbia K = Florida L = Georgia M = Guam N = Hawaii O = Idaho P = Illinois Q = Indiana R = Iowa S = Kan…
Data Extraction Items	If U.S. study, report study population type of insurance (check all that apply) (A-F)	Report the type of insurance the study population had. If more than one type was involved, choose all that apply (use semicolon to separate multiple entries). A = Private B = Public C = Both private and public D = Not insured E = Not specified F = NA (not a U.S. study)
Data Extraction Items	If U.S. study and type of insurance = A, type of private insurance (check all that apply) (A-D)	If U.S. study and type of insurance = A, report the specific type of priviate insurance the study population had. If more than one type was involved, choose all that apply (use semicolon to separate multiple entries). A = Private employer B = Private, not employer C = Not specified D = NA
Data Extraction Items	If U.S. study and type of insurance = B, type of public insurance (check all that apply) (A-E)	If U.S. study and type of insurance = B, report the specific type of priviate insurance the study population had. If more than one type was involved, choose all that apply (use semicolon to separate multiple entries). A = Medicare B = Medicaid C = CHAMPUS/VA D = Not specified E = NA
Data Extraction Items	If not U.S. study, specify study population type of insurance (text)	If the study was not conducted in the U.S. specify the type of insurance the study population had. Enter "NA" if the study was conducted in the U.S.
Data Extraction Items	Study setting (check all that apply) (A-I)	Describe the setting of the study (e.g., hospital inpatient)Outpatient physician offices. If more than one setting was involved, choose all that apply (use semicolon to separate multiple entries). A = Outpatient, physician offices B = Outpatient, hospital C = Emergency department D = Ambulatory surgery center E = Inpatient hospital care F = Long term care settings G = Community H = Population-bas…
Data Extraction Items	If study setting = I (other), specify the setting (text)	If study setting = I (other), specify the study setting involved in text
Data Extraction Items	Study type and design (A-E)	Report the type of study design: A = Randomized controlled trial (RCT) B = Observational study C = Decision analytic modeling D = Other economic modeling E = Other study design
Data Extraction Items	If study design = E (other study design), specify the exact study design (text)	If study design = E (other study design), specify the exact study design used
Data Extraction Items	Total sample size reported (Yes/No)	Answer Yes if the total number of subjects/participants in the study is known.
Data Extraction Items	Specific total sample size	Report the total number of subjects/participatents in the study.
Data Extraction Items	Begin year of study period	Specify the year when the study period began. Enter "Not specified" if the article did not report the study begin year.
Data Extraction Items	End year of study period	Specify the year when the study period ended. Enter "Not specified" if the article did not report the study end year.
Data Extraction Items	Duration of intervention	Specify the duration of the intervention. If there is not a clearly stated intervention period in a time scale, enter "Not specified".
Data Extraction Items	Whether study perspective is stated	Whether the article explicitly stated cost analysis perspective (Yes/No)
Data Extraction Items	What is the study perspective (check all that apply) (A-H)	Report the study perspective based on our evaluation and intepretation of the study's analysis. If more than one perspective was used, choose all that apply (use semicolon to separate multiple entries). A = Societal B = Health care system C = Insurer D = Employer's E = Hospital/Clinic/Provider F = Health Care Program G = Other H = Not specified	We decided on 1/29/2015 to add "provider" to category E as hospital/clinic/provider all have the same "flavor" of being the care provider.
Data Extraction Items	If study perspective = G (other), specify the exact perspective (text)	If study perspective = G (other), specify the exact perspective used
Data Extraction Items	Time horizon (check all that apply) (A-G) (updated the cutoffs during 10/6/2014 conference call)	Record the time horizon of estimated costs. If more than one horizon was used, choose all that apply (use semicolon to separate multiple entries). A = <= 1 year B = >1 to <= 5 yrs C = >5 to <= 10 yrs D = >10 to <= 20 yrs E = >20 yrs F = Over lifetime G = Not specified
Data Extraction Items	Future costs discounted to present value (Yes/No/NA/Not specified)	Answer Yes if the study discounted future costs to present value. Enter NA if time horizon of the study was within 1 year. Enter "Not specified" if the article did not specify any information about discounting.
Data Extraction Items	Discounting rate specified (Yes/No/NA)	Answer Yes if the article specified the discounting rate used to discount future costs to present value (e.g., 3%, 5%). Enter NA if "Future costs discounted to present value" = No/NA/Not specified.
Data Extraction Items	Specify the discounting rate used	Specify the discounting rate used to discount future costs to present value (e.g., 3%, 5%). Enter NA if "Discounting rate specified" = No/NA.
Data Extraction Items	Price year reported (Yes/No)	Answer Yes if the year in which all cost estimates were valued in was reported.
Data Extraction Items	Specify price year	Specify the year in which all cost estimates were valued in (e.g., 2012 if all costs were reported in 2012 U.S. dollars). Enter "Not specified" if the study did not explain the year in which cost estimates were valued in.
Data Extraction Items	Costs from different years inflation adjusted to constant year values (Yes/No/NA/Not specified)	Enter Yes if the study inflation adjusted costs from different years to constant values. Enter NA if all cost estimates came from the same year. Enter "Not specified" if the article did not specify which year(s) the cost estimates came from.
Data Extraction Items	Inflation adjustment method used (A-H)	Enter the specific inflation adjustment method used: A = CPI-all urban consumers B = CPI-Medical Care Component C = CPI generic D = GDP deflator E = Same year unit cost/price F = Other G = Not specified H = NA (all cost estimates came from the same year and no inflation adjustment was needed or no inflation adjustment was made)	On 1/20/2015, we interpreted H as "NA (all cost estimates came from the same year and no inflation adjustment was needed or no inflation adjustment was made)"
Data Extraction Items	If inflation adjustment method used = F (other), specify the method (text)	If inflation adjustment method used = F (other), specify the method used
Data Extraction Items	Currency (A-I)	Report the currency used for cost estimates: A = US Dollars B = Canadian Dollars C = Euros D = Pounds Sterling E = Australian Dollars F = New Zealand Dollars G = Swiss Francs H = Other I = Not specified
Data Extraction Items	If currency = H (other), specify the currency (text)	If currency = H (other), specify the currency used
Data Extraction Items	Currency conversion (A-D)	Report currency conversion involved: A = No conversion B = Conversion to US $ C = Conversion to Euros $ D = Other
Data Extraction Items	If currency conversion = D (other), specify the exact currency conversion (text)	If currency conversion = D (other), specify the exact currency conversion used
Data Extraction Items	Type of economic analysis (check all that apply) (A-I)	Report the type of economic analysis involved: A = Cost effectiveness analysis; B = Cost utility analysis; C = Cost benefit analysis; D = Cost minimization analysis; E = Cost comparison analysis (comparison of costs across two or more interventions without involvement of effectiveness measures); F = Single intervention cost analysis (with evaluation of effectiveness measure); G = Single intervent…
Data Extraction Items	If type of economic analysis = I (Other), specify the exact type of economic analysis (text)	If type of economic analysis = I (Other), specify the exact type of economic analysis used
Data Extraction Items	Primary economic outcome (text)	Specify the primary economic outcome measure used, such as annual medical care cost per patient, annual societal cost per patient, or total hospital cost per overnight hospital stay.
Data Extraction Items	Secondary economic outcome (Yes/No)	Answer Yes if secondary economic outcome(s) were examined
Data Extraction Items	Specify secondary economic outcome(s) (text)	If "Secondary economic outcome" = Yes, specify secondary economic outcome(s) analyzed. Enter NA if no secondary economic outcome was analyzed.
Data Extraction Items	Health outcome evaluated (Yes/No)	Answer Yes if the study involved analysis of any health outcomes.
Data Extraction Items	Specify primary health outcome (text)	Specify the primary health outcome measure used, such as QALY, DALY, and death. Enter NA if no health outcome was analyzed.
Data Extraction Items	Secondary health outcome (Yes/No)	Answer Yes if the study involved analysis of any secondary health outcomes.
Data Extraction Items	Specify secondary health outcome(s) (text)	If "Secondary health outcome" = Yes, specify secondary health outcome(s) analyzed. Enter NA if no secondary health outcome was analyzed.
Data Extraction Items	If QALY was used as the health outcome, method used to define preferences (A-H)	If QALY was used as the health outcome, report the method used for measuring preferences: A = Standard gamble B = Time trade-off C = Preference-based questionnaire (SF-6D) D = Preference-based questionnaire (EQ-5D) E = Other preference-based questionnaire F = Other method G = Not specified H = NA (study did not evaluate QALY)
Data Extraction Items	If method of defining preference = E (Other preference-based questionnaire), specify the questionnaire used (text)	If method of defining preference = E (Other preference-based questionnaire), specify the questionnaire used.
Data Extraction Items	If method of defining preference = F (Other method), specify the method used (text)	If method of defining preference = F (Other method), specify the method used.
Data Extraction Items	Cost components included (check all that apply) (A-M)	Report the major cost components included in cost analysis. If more than one component was used, choose all that apply (use semicolon to separate multiple entries). A = Personnel costs B = Materials/supplies/consumables/photocopying cost C = Facility cost D = Medication cost E = Transportation cost F = Productivity loss G = Food H = Child/elderly care I = Equipment/device J = Furniture K = Overhe…
Data Extraction Items	If cost component included = M (Other), specify the other components included (text)	If cost component included = I (Other), specify the other components included.
Data Extraction Items	Separate reporting of input utilization quantity and unit cost data (Yes/No)	Enter Yes if the study reported the quantity of inputs consumed and their unit costs separately.
Data Extraction Items	Method of quantity data collection (check all that apply) (A-I)	Report the method used for collecting data on quantity of inputs consumed. If more than one method was used, choose all that apply (use semicolon to separate multiple entries). A = Time-motion study (with or without work sampling) B = Hospital administrative cost/accounting database C = Patient self-report D = Provider/staff interview E = Clinical guideline F = Synthesis of literature G = Medical…	We also decided on 1/16/2015 that B should broadly include financial records, databases, data systems, and inventory files maintained by hospital or departments. We decided on 4/27/2015 that B would also cover health program (not just hospital) financial/accounting database (e.g., see article RefID=11348).
Data Extraction Items	If method of quantity data collection = G (Other) , specify the method used (text)	If method of quantity data collection = G (Other) , specify the method used
Data Extraction Items	Method of unit cost data collection (choose all that apply) (A-F)	Report the method used for collecting data on unit cost of inputs consumed. If more than one method was used, choose all that apply (use semicolon to separate multiple entries). A = Invoice price B = Hospital administrative cost/accounting database C = Hospital/clinic/provider price catalogue D = National/regional/provincial/hospital/insurer fee schedule E = Human resources/payroll record F = Oth…	B included cases where "financial department" or "accounting department" or "physician billing office" was noted as the source of unit cost data. Also, we decided at our 1/16/2015 meeting that "D" also includes scenarios such as national/government salary scales. We decided on 4/27/2015 that B would also cover health program (not just hospital) financial/accounting database (e.g., see article Ref…
Data Extraction Items	If method of unit cost data collection = F (Other) , specify the method used (text)	If method of unit cost data collection = C (Other) , specify the method used
Data Extraction Items	Study assumption(s) reported (Yes/No)	Answer Yes if study reported the assumption(s) used in analysis.
Data Extraction Items	Specify study assumption(s) used (text)	If study assumption(s) reported, specified the major assumptions made by the study in cost analysis.
Data Extraction Items	Sensitivity analyses performed (A-D)	Report whether and the type of sensitivity analysis performed by the study. For more details, please see GGold MR, Siegel JE, Russell LB, Weinstein MC. Cost-effectiveness in Health and Medicine. New York, NY: Oxford University Press; 1996. (pp. 151 and 262) A = Stochastic (probabilistic) sensitivity analysis performed B = Deterministic sensitivity analysis performed C = Other sensitivity analysis…
Data Extraction Items	If sensitivity analyses performed = C (Other), specify the type of sensitivity analysis performed (text)	If sensitivity analyses performed = C (Other), specify the type of sensitivity analysis performed
Data Extraction Items	Whether the study referred to its own methodology as micro-costing (Yes/No)	Enter Yes if the study referred to its own methodology as micro-costing.
Data Extraction Items	Whether the study compared micro-costing with another cost estimation method (Yes/No)	Enter Yes if the study directly compared micro-costing with other cost valuation methods to provide comparative information on the performance of alternative cost valuation methods.
Data Extraction Items	Comparison of own study with other economic evaluation (Yes/No)	Enter Yes if the study discussed its methodology and/or results in comparison with findings from other economic evaluations.
Data Extraction Items	Funding source (choose all that apply) (A-E)	Report the funding source of the study. If more than one funding sourcewas used, choose all that apply (use semicolon to separate multiple entries). A = Industry sponsored study (partially or completely) B = Non-profit government funding sources C = Non-profit non-government funding source D = No funding E = Not specified
Data Extraction Items	Conflict of interest (A-C)	Report the nature of conflict of interest disclosed by the author(s): A = Yes B = No C = Not reported
Data Extraction Items	Fukuda and Immanaka (2009) Transparency Rating (A-D)	Select one of the following classification that best describes the study. For more details, please refer to Fukuda and Immanaka: Assessment of transparency of cost estimates in economic evaluations of patient safety programme." Journal of Evaluation in Clinical Practice 2009, 15:451-459. A = All components of costs were described and data for both quantity and unit price of resources were reporte…
Data Extraction Items	Notes (please record any additional features of a study that deserve consideration when evaluating its quality)	If there are any additional features about the study that we should pay attention to when evaluating its methodological or reporting quality, please summarize them here.
Drummond Checklist		Complete this checklist for each article as applicable. Enter Yes, No, Not Clear, or Not Appropriate (meaning not applicable) for each item. For more details about the criteria of filling out each of the item, please refer to Drummond MF, Jefferson TO: Guidelines for authors and peer reviewers of economic submissions to the BMJ. The BMJ Economic Evaluation Working Party. BMJ 1996, 313:275-283.
Evers Checklist		Complete this checklist for each article as applicable. Enter Yes, No, Not Clear, or Not Appropriate (meaning not applicable) for each item. For more details about the criteria of filling out each of the item, please refer to Evers S, Goossens M, de Vet H, van Tulder M, Ament A: Criteria list for assessment of methodological quality of economic evaluations: Consensus on Health Economic Criteria. …
CHEERs Checklist		Complete this checklist for each article as applicable. Enter page number/left or right column/line number/not applicable/not specified. For more details about the criteria of filling out each of the item, please refer to Husereau D, Drummond M, Petrou S, Carswell C, Moher D, Greenberg D, Augustovski F, Briggs AH, Mauskopf J, Loder E: Consolidated Health Economic Evaluation Reporting Standards (C…
Philips Checklist		Complete this checklist for each article that was based on decision analytic modeling. Enter Yes, No, Yes/No, Not Clear, or NA (meaning not applicable) for each item. For articles that do not use decision analytic modeling, enter NA. For more details about the criteria of filling out each of the item, please refer to Philips Z, Bojke L, Sculpher M, Claxton K, Golder S: Good practice guidelines fo…
